# Supplementary material for: Genome-wide association studies of global Mycobacterium tuberculosis resistance to 13 antimicrobials in 10,228 genomes identify new resistance mechanisms
Source: PLoS Biol. 2022 Aug 9;20(8):e3001755. doi: 10.1371/journal.pbio.3001755 (PMC9363015; doi:10.1371/journal.pbio.3001755)
Supplement: S2 Data — (XLSX) [file pbio.3001755.s002.xlsx]

## Sheet: Supplementary_table_3_with_ENA_
The sample identifiers, log2 MIC phenotypes and European Nucleotide Archive accession numbers of the genomes analysed in this study.
Column A. Internal identifer for each sample. Cross-reference against UNIQUEID in https://ftp.ebi.ac.uk/pub/databases/cryptic/release_june2022/reuse/CRyPTIC_reuse_table_20221019.csv or ENA in https://ftp.ebi.ac.uk/pub/databases/cryptic/release_june2022/reproducibility/cryptic-index_February2022.json
Column B-N. For each sample, filtered and truncated log2 MIC phenotypes identified by the three-letter code: amikacin (AMI), bedaquiline (BDQ), clofazimine (CFZ), delamanid (DLM), ethambutol (EMB), ethionamide (ETH), isoniazid (INH), kanamycin (KAN), levofloxacin (LEV), linezolid (LZD), moxifloxacin (MXF), rifabutin (RFB) and rifampicin (RIF).
Column O. European Nucleotide Archive accession number of the short-read sequenced genome of each sample.
Column P. Identifier used during GWAS for each sample, and for velvet assemblies. Cross-reference against subject in https://ftp.ebi.ac.uk/pub/databases/cryptic/release_june2022/reproducibility/cryptic-index_February2022.json
Sample_IDs	AMI	BDQ	CFZ	DLM	EMB	ETH	INH	KAN	LEV	LZD	MXF	RFB	RIF	ENA_SAMPLE	subject
site.05.subj.PTAN-0318.lab.TAN-739.iso.1	-1	-5.06	-4.06	-6.06	1	0	-5.32	1	-1	-1	-1	-4.06	-4.06	ERS1987338	807
site.10.subj.YA00013555.lab.YA00013555.iso.1	-2	-4.06	NA	-6.06	-1	0	-4.32	1	-2	-1	-2	2	3	ERS5297977	2885
site.10.subj.YA00100104.lab.YA00100104.iso.1	-2	-4.06	NA	NA	1	0	-4.32	1	NA	NA	NA	NA	-4.06	ERS6403077	14526
site.05.subj.CA-0181.lab.CO-08483-18.iso.1	-2	-5.06	NA	-6.97	1	0	-4.32	1	-1	-1	-2	-4.06	-3.06	ERS5301967	16194
site.05.subj.LS-1639.lab.LS-11141-18.iso.1	-1	-4.06	NA	NA	0	1	NA	2	-1	NA	-2	-4.06	-3.06	ERS5302917	28610
site.10.subj.YA00126787.lab.YA00126787.iso.1	-1	-4.06	-3.06	NA	NA	2	-2.32	1	-1	-1	-1	-4.06	-3.06	ERS6403696	29692
site.08.subj.24TB-072.lab.2214.iso.1	-2	-6.97	-5.06	-6.97	0	-1	-5.32	0	-2	NA	-3.06	-4.06	-5.06	ERS5317492	12203
site.02.subj.1119.lab.2014185038.iso.1	-2	-5.06	-4.06	-6.06	0	-1	-5.32	1	-2	-2	-3.06	-4.06	-4.06	ERS5301292	15191
site.10.subj.JE01615357.lab.JE01615357.iso.1	4	-4.06	-3.06	-6.06	3	2	1.68	5	4	-1	3	0	3	ERS6402704	14153
site.02.subj.1128.lab.2014185052.iso.1	-2	-5.06	-4.06	-6.06	NA	-1	0.68	0	-2	NA	-3.06	2	3	ERS5301301	15200
site.04.subj.00795.lab.718293.iso.1	-2	-4.06	NA	-5.06	3	0	0.68	1	3	-1	2	NA	3	ERS5282244	1946
site.06.subj.SW558.lab.06MIL2220.iso.1	-2	NA	NA	NA	NA	NA	0.68	0	NA	NA	NA	NA	NA	ERS5319948	27018
site.04.subj.01004.lab.718501.iso.1	-2	NA	-4.06	-5.06	4	-1	0.68	NA	NA	-1	NA	1	3	ERS5282366	10330
site.20.subj.SA00693060.lab.YA00133027.iso.1	-1	-4.06	NA	-5.06	0	1	-4.32	1	NA	-1	NA	-4.06	-4.06	ERS6421544	17066
site.06.subj.06TB_0646.lab.06MIL1530.iso.1	-1	-5.06	NA	NA	NA	0	-4.32	1	-1	NA	NA	-4.06	-4.06	ERS5318186	16322
site.03.subj.T6539.lab.IML-00102.iso.1	-2	-6.06	-4.06	-6.97	2	0	1.68	0	-2	-2	-3.06	2	4	ERS5319103	15488
site.05.subj.LR-2019.lab.FN-00251-15.iso.1	-2	-5.06	-5.06	-6.97	0	0	0.68	0	-2	-2	-2	-4.06	-5.06	ERS5302968	28661
site.10.subj.YA00031665.lab.YA00031665.iso.1	-2	-5.06	-4.06	-6.06	1	0	1.68	1	-1	-1	-2	2	3	ERS5298270	9975
site.14.subj.4371.lab.4371.iso.1	-1	NA	-2	NA	NA	0	-4.32	1	NA	NA	NA	-4.06	-3.06	ERS5303924	16626
site.05.subj.CA-1441.lab.CO-02650-19.iso.1	-1	NA	NA	-4.06	NA	NA	NA	1	-1	NA	NA	-4.06	-3.06	ERS5303681	32223
site.10.subj.YA00068734.lab.YA00068734.iso.1	-2	NA	NA	-6.06	NA	1	NA	0	-1	-1	NA	-4.06	-4.06	ERS6402932	14381
site.05.subj.PMK-1036.lab.MK-2120.iso.1	-2	-4.06	-4.06	-6.06	1	1	-1.32	0	-1	-2	-2	2	3	ERS3371692	10223
site.05.subj.PSLM-0828.lab.SLM-092.iso.1	4	-6.06	-4.06	-6.06	3	1	0.68	5	-2	-2	-2	-3.06	3	ERS3372096	11907
site.02.subj.0606.lab.241023-14.iso.1	-2	-4.06	-4.06	-5.06	1	0	-5.32	2	NA	-1	-2	-4.06	-3.06	ERS5298691	11045
site.05.subj.CA-1018.lab.CO-15951-18.iso.1	-2	NA	-4.06	-6.97	NA	-1	-5.32	1	-1	-1	-1	-4.06	-4.06	ERS5302177	25554
site.03.subj.GB-82620147.lab.82620147.iso.1	-2	-5.06	-4.06	-6.97	0	0	-5.32	1	-2	-2	-3.06	-4.06	-4.06	ERS5312698	26413
site.06.subj.06TB_1025.lab.06MIL2030.iso.1	-2	-4.06	NA	NA	NA	1	-4.32	0	NA	-1	-2	-4.06	-1	ERS5318570	26842
site.05.subj.PMOP-0608.lab.MOP-168.iso.1	-2	-4.06	-4.06	-6.06	0	4	-1.32	1	-1	-1	-2	2	3	ERS3371643	10174
site.03.subj.T8041.lab.IML00144.iso.1	-1	-6.97	-5.06	-6.97	NA	4	4.68	1	-2	-3.06	-3.06	NA	-3.06	ERS5319143	15528
site.04.subj.00525.lab.706918.iso.1	-2	-6.06	NA	NA	NA	NA	NA	0	-2	-3.06	-4.06	-3.06	-1	ERS5281834	1563
site.08.subj.05TB32056.lab.2020.iso.1	-2	-5.06	-4.06	-6.06	NA	1	-4.32	1	-1	NA	-3.06	-4.06	-4.06	ERS5317385	12090
site.20.subj.SA00628908.lab.YA00135926.iso.1	-1	-3.06	NA	-6.97	0	3	-2.32	NA	NA	NA	NA	-4.06	NA	ERS6421805	29263
site.03.subj.T7598.lab.IML00127.iso.1	-2	-6.06	-4.06	-6.97	-1	0	-5.32	0	-2	-2	-2	-4.06	-5.06	ERS5319127	15512
site.04.subj.01414.lab.725887.iso.1	-1	-4.06	-3.06	-3.06	3	2	1.68	1	3	NA	2	2	3	ERS5282633	10597
site.20.subj.SAM0001110.lab.YA00131622.iso.1	-1	-4.06	-3.06	-5.06	0	0	-4.32	1	-2	-1	-2	-4.06	-2	ERS6422208	25464
site.06.subj.A43834.lab.06MIL1289.iso.1	-1	-4.06	-3.06	-6.06	0	1	-4.32	2	NA	-1	NA	-4.06	-4.06	ERS5319754	31569
site.04.subj.01334.lab.725100.iso.1	-2	NA	-4.06	-4.06	0	-2	-5.32	0	-2	-3.06	-2	-4.06	-2	ERS5282599	10563
site.04.subj.00724.lab.704951.iso.1	-2	-5.06	-4.06	-5.06	1	1	-4.32	0	-2	-1	-3.06	-4.06	-4.06	ERS5281640	1434
site.03.subj.GB-82750091.lab.82750091.iso.1	-2	-5.06	-4.06	-6.97	-1	1	-4.32	0	-2	-2	-2	-4.06	-5.06	ERS5312505	26220
site.05.subj.CA-0967.lab.CO-14020-18.iso.1	-2	NA	-5.06	-6.97	NA	-1	NA	0	NA	-2	-1	NA	4	ERS5302483	25860
site.14.subj.4247.lab.4247.iso.1	0	2	NA	NA	1	1	-4.32	1	NA	NA	NA	NA	NA	ERS5304201	16914
site.06.subj.06TB_0050.lab.06MIL1230.iso.2	4	-5.06	-4.06	-6.06	1	3	1.68	5	-1	-2	-3.06	2	3	ERS5318050	13421
site.10.subj.YA00036417.lab.YA00036417.iso.1	-2	-4.06	-3.06	NA	1	0	-4.32	1	-1	-1	-2	-4.06	NA	ERS6402764	14213
site.04.subj.01327.lab.724285.iso.1	-2	-5.06	-4.06	NA	NA	-1	NA	0	NA	NA	NA	-4.06	-4.06	ERS5282564	10528
site.02.subj.0589.lab.241043-14.iso.1	-1	-3.06	-2	-6.06	1	0	-5.32	1	NA	-1	NA	-4.06	-4.06	ERS5298705	11060
site.03.subj.T7726.lab.IML-00118.iso.1	5	NA	-4.06	-6.06	4	3	1.68	5	3	-2	3	2	4	ERS5319960	30088
site.05.subj.PMK-1058.lab.MK-2443.iso.1	-2	-5.06	-4.06	-6.06	4	-1	0.68	2	-1	NA	-2	-3.06	3	ERS3371714	10245
site.05.subj.PMFR-0703.lab.MFR-137.iso.1	-2	-4.06	-4.06	-6.06	0	1	-4.32	1	-1	-1	-1	-4.06	-4.06	ERS3371976	11787
site.05.subj.PTAN-0269.lab.TAN-633.iso.1	-2	-5.06	NA	-6.06	0	0	NA	1	-2	-1	-2	-4.06	-4.06	ERS1987289	758
site.10.subj.YA00070269.lab.YA00070269.iso.1	-2	-5.06	-4.06	-6.06	0	-1	-4.32	0	-1	-1	-2	-4.06	-4.06	ERS6402939	14388
site.04.subj.01348.lab.725060.iso.1	-2	-6.06	-4.06	-5.06	NA	1	1.68	NA	-1	NA	NA	-2	3	ERS5282597	10561
site.06.subj.ATH_0083-14.lab.06MIL0302.iso.1	-2	NA	-4.06	-6.06	2	0	1.68	0	-3.06	-3.06	-4.06	-2	3	ERS2394827	3521
site.04.subj.00793.lab.718024.iso.1	-2	-6.06	-4.06	-5.06	1	-1	-5.32	0	-1	-1	NA	-4.06	-4.06	ERS5282243	1945
site.04.subj.01403.lab.733941.iso.1	-2	-4.06	NA	NA	4	4	1.68	0	4	NA	3	2	3	ERS5283032	12998
site.04.subj.00595.lab.714320.iso.1	-2	-4.06	NA	-4.06	NA	NA	-5.32	0	-1	-1	-3.06	-4.06	-4.06	ERS5282078	1787
site.14.subj.4369.lab.4369.iso.1	1	-4.06	NA	NA	0	1	4.68	1	-2	NA	NA	-4.06	-3.06	ERS5303923	16625
site.03.subj.11064.lab.IML-00970.iso.1	-2	-6.06	-5.06	-6.97	2	1	1.68	0	-3.06	-2	-3.06	2	4	ERS5319649	26528
site.10.subj.YA00038758.lab.YA00038758.iso.1	-2	-5.06	-4.06	-6.06	0	0	-5.32	1	-2	-3.06	-3.06	-4.06	-4.06	ERS6402769	14218
site.02.subj.0106.lab.22A060.iso.1	-1	-5.06	-2	-6.06	3	1	1.68	1	-3.06	-1	-3.06	2	3	ERS5300678	11488
site.08.subj.DTU-060.lab.2176.iso.1	-2	-5.06	-4.06	-6.06	-1	0	0.68	0	-1	-2	-2	-4.06	-4.06	ERS5317466	12175
site.06.subj.06TB_1446.lab.06MIL2725.iso.1	-1	-3.06	-2	NA	NA	0	-4.32	NA	-1	-1	NA	-4.06	NA	ERS5318733	30959
site.03.subj.DR-109.lab.IML-01101.iso.1	-2	-6.06	-4.06	-6.97	NA	2	1.68	0	1	-2	0	2	4	ERS5320008	30136
site.20.subj.SA01487967.lab.YA00135951.iso.1	-1	-4.06	NA	NA	1	0	-4.32	3	-1	0	NA	-4.06	NA	ERS6421747	29184
site.08.subj.05TB31022.lab.1885.iso.1	-2	-6.06	-5.06	-6.97	-2	1	-5.32	0	-3.06	NA	-4.06	-4.06	-5.06	ERS5317313	12011
site.05.subj.PSLM-0843.lab.SLM-112.iso.1	0	-4.06	-4.06	-6.06	2	4	NA	4	NA	NA	-2	1	3	ERS3371728	11539
site.05.subj.PMFR-0680.lab.MFR-067.iso.1	-2	-6.06	-4.06	-6.06	2	-1	NA	0	-3.06	-4.06	-4.06	NA	3	ERS3371953	11764
site.03.subj.DR-6.lab.IML-01059.iso.1	-2	-4.06	-2	-6.97	4	NA	1.68	0	2	NA	1	2	4	ERS5319732	26611
site.03.subj.GB-91540133.lab.IML-01053.iso.1	-2	-6.06	-5.06	-6.97	0	-1	-5.32	1	-2	-1	-4.06	-4.06	-5.06	ERS5319726	26605
site.03.subj.10744.lab.IML-01049.iso.1	-1	-6.06	-4.06	-6.97	0	1	-0.32	1	-3.06	NA	-4.06	2	-4.06	ERS5319722	26601
site.04.subj.00179.lab.631343.iso.1	-2	-5.06	NA	-6.06	NA	NA	1.68	0	-2	-1	-3.06	NA	NA	ERS5281300	1094
site.05.subj.CA-1541.lab.CO-03875-19.iso.1	-2	-4.06	-3.06	NA	0	-1	-4.32	1	-1	-2	-1	NA	-3.06	ERS5302801	28475
site.05.subj.LS-1032.lab.MA-05980-18.iso.1	-2	NA	NA	NA	1	NA	-4.32	1	-1	NA	NA	-4.06	NA	ERS5303387	30617
site.04.subj.00067.lab.629780.iso.1	-2	-6.06	-4.06	NA	4	4	1.68	NA	4	NA	3	2	3	ERS5281203	997
site.03.subj.10861.lab.IML-00835.iso.1	-2	-5.06	-4.06	-6.97	-1	0	-5.32	NA	-2	-2	-3.06	NA	NA	ERS5312644	26359
site.08.subj.05TB22061.lab.24978.iso.1	-2	-4.06	-4.06	-6.97	NA	1	-4.32	0	-1	-1	-2	-4.06	-3.06	ERS5317737	12463
site.02.subj.1089.lab.2013185202.iso.1	-2	-5.06	-4.06	-6.06	0	0	-5.32	0	-2	-2	-3.06	-4.06	-4.06	ERS5301263	15162
site.06.subj.MHL_0135-14.lab.06MIL0048.iso.1	-2	-4.06	-3.06	-6.06	NA	-1	1.68	1	1	-2	0	2	3	ERS2394598	3292
site.08.subj.02TB2904.lab.26591.iso.1	-2	-5.06	-4.06	-6.06	NA	-1	0.68	0	-2	NA	-4.06	-4.06	-4.06	ERS5319486	15889
site.14.subj.4222.lab.4222.iso.1	-1	-4.06	NA	-6.97	0	0	-4.32	1	NA	NA	NA	-4.06	-3.06	ERS5304178	16891
site.02.subj.0385.lab.235016-15.iso.1	-2	-4.06	-2	-6.06	0	0	-5.32	1	NA	0	-2	-4.06	-4.06	ERS5300822	12679
site.03.subj.GB-90550146.lab.IML-01968.iso.1	-2	-5.06	-4.06	-6.97	0	0	-4.32	1	-1	NA	NA	-4.06	NA	ERS5320207	31148
site.04.subj.00764.lab.708067.iso.1	-2	-5.06	-4.06	-4.06	1	NA	-4.32	0	-1	-1	-3.06	-4.06	-4.06	ERS5281904	1613
site.05.subj.LR-3069.lab.CR-01119-16.iso.1	-1	-5.06	-5.06	-6.97	3	0	-0.32	3	4	0	3	-4.06	NA	ERS5303323	29016
site.05.subj.PTAN-0108.lab.TAN-331.iso.1	-2	-4.06	-4.06	-6.06	NA	NA	0.68	1	NA	NA	NA	NA	3	ERS1987128	597
site.10.subj.QA00093694.lab.QA00093694.iso.1	-2	-5.06	-4.06	NA	NA	1	NA	NA	-1	-1	-1	-4.06	-2	ERS5298075	2983
site.04.subj.00639.lab.706226.iso.1	-2	-6.06	-4.06	-5.06	3	NA	0.68	0	NA	NA	NA	2	3	ERS5281721	1505
site.02.subj.0467.lab.234020-14.iso.1	-2	NA	NA	-6.06	0	-1	NA	1	-1	0	-1	-3.06	NA	ERS5298594	10947
site.05.subj.LR-2392.lab.FN-01516-18.iso.1	-2	-6.06	-5.06	-6.97	-1	4	NA	0	NA	NA	NA	2	4	ERS5303231	28924
site.05.subj.LS-0756.lab.MA-02120-18.iso.1	-2	-6.06	-5.06	-6.97	NA	NA	NA	NA	NA	-2	NA	-4.06	-5.06	ERS5302524	25901
site.03.subj.10844.lab.IML-00780.iso.1	-1	-5.06	-4.06	-6.97	-1	0	-4.32	1	-2	NA	-2	-4.06	-4.06	ERS5312640	26355
site.06.subj.06TB_0637.lab.06MIL1506.iso.1	-2	-6.06	-5.06	-6.97	-1	0	-4.32	1	-2	-3.06	-3.06	-4.06	-3.06	ERS5318162	16298
site.02.subj.0511.lab.241152-14.iso.1	-2	-4.06	-4.06	-6.06	0	1	-5.32	0	NA	-1	-1	-4.06	-4.06	ERS5300741	12598
site.08.subj.02TB1468.lab.20257.iso.1	-1	-5.06	-4.06	NA	NA	0	1.68	1	-2	-2	NA	2	4	ERS5320819	32811
site.14.subj.3726.lab.3726.iso.1	0	NA	NA	NA	0	0	-4.32	1	NA	NA	NA	-4.06	-3.06	ERS5304111	16824
site.03.subj.UA11-2017.lab.UA11-2017.iso.1	-2	-6.06	-4.06	-6.06	-4.06	-2	-5.32	0	-2	-4.06	-4.06	-4.06	-3.06	ERS5312481	26196
site.14.subj.2525.lab.2525.iso.1	5	-6.06	-4.06	-6.97	NA	-1	-0.32	5	NA	-3.06	NA	2	NA	ERS5304059	16772
site.10.subj.YA00032766.lab.YA00032766.iso.1	-2	NA	-4.06	-6.06	0	0	-4.32	2	-1	-1	-2	-4.06	-3.06	ERS5298127	3035
site.04.subj.00647.lab.711603.iso.1	-2	NA	-4.06	-4.06	0	NA	-5.32	0	NA	-2	NA	-4.06	-4.06	ERS5281967	1676
site.05.subj.LS-0865.lab.MA-02567-18.iso.1	-2	-5.06	-4.06	NA	0	0	-5.32	1	-1	NA	-1	-4.06	-5.06	ERS5302609	25986
site.05.subj.PMFR-0683.lab.MFR-078.iso.1	4	-6.06	-4.06	-6.06	3	3	1.68	5	-2	-1	-3.06	2	3	ERS3371956	11767
site.03.subj.T8756.lab.IML00164.iso.1	-2	-5.06	-4.06	-6.97	-1	0	-4.32	0	-2	-2	-2	-4.06	-4.06	ERS5319163	15548
site.03.subj.GB-81060057.lab.81060057.iso.1	-2	-6.06	-5.06	-6.97	-1	-1	-5.32	1	-2	-2	-3.06	-4.06	-5.06	ERS5312544	26259
site.10.subj.YA00125871.lab.YA00125871.iso.1	-2	-4.06	-4.06	NA	3	NA	4.68	1	-2	-2	NA	NA	4	ERS6421973	25283
site.06.subj.06TB_1573.lab.06MIL2852.iso.1	-1	-4.06	-2	NA	NA	-1	0.68	1	-1	-1	NA	NA	4	ERS5318828	31054
site.06.subj.06TB_0934.lab.06MIL1929.iso.1	-1	NA	-3.06	NA	0	1	-4.32	2	-1	0	NA	-4.06	-3.06	ERS5318550	26746
site.03.subj.JPN-R2011-0071.lab.JPN-R2011-0071.iso.1	-2	-4.06	-4.06	-6.97	NA	NA	4.68	1	NA	-2	2	2	4	ERS5312421	26136
site.06.subj.JHL_0069-14.lab.06MIL0290.iso.1	0	NA	0	-6.06	2	4	-0.32	2	3	-1	1	-2	0	ERS2394815	3509
site.04.subj.00345.lab.704245.iso.1	-2	-4.06	-4.06	NA	0	0	-5.32	1	-1	-1	-3.06	-4.06	-4.06	ERS5281601	1395
site.05.subj.LR-2295.lab.FN-00322-16.iso.1	-2	-6.06	-5.06	-6.97	2	-1	0.68	0	-1	-2	-2	2	4	ERS5303053	28746
site.04.subj.00834.lab.708295.iso.1	-2	NA	-4.06	-6.06	NA	0	-5.32	0	-2	NA	-4.06	-4.06	-4.06	ERS5281915	1624
site.14.subj.119.lab.119.iso.1	0	NA	-4.06	NA	NA	3	NA	1	NA	-2	NA	2	4	ERS5304015	16728
site.06.subj.06TB_1561.lab.06MIL2840.iso.1	-2	-5.06	NA	NA	0	0	-4.32	1	-1	-1	-3.06	-4.06	NA	ERS5318819	31045
site.05.subj.PTAN-0327.lab.TAN-767.iso.1	-1	-4.06	-4.06	-6.06	1	4	1.68	1	-1	-1	-1	-4.06	-4.06	ERS1987347	816
site.06.subj.MHL_0238-14.lab.06MIL0445.iso.1	-2	NA	-4.06	-6.06	NA	0	-2.32	0	NA	NA	NA	2	3	ERS2394955	3649
site.02.subj.1087.lab.2014185005.iso.1	-2	-6.06	-4.06	-6.06	0	0	-5.32	0	-2	-2	-3.06	-4.06	-4.06	ERS5301261	15160
site.05.subj.PMOP-0580.lab.MOP-124.iso.1	-1	-4.06	-3.06	-6.06	NA	0	-5.32	1	-1	-1	-2	-4.06	-4.06	ERS3371614	10145
site.05.subj.LS-0833.lab.LS-10414-18.iso.1	-1	-5.06	-4.06	-6.06	1	1	-5.32	1	-1	-1	NA	-4.06	-5.06	ERS5302233	25610
site.04.subj.01339.lab.725577.iso.1	-2	-6.06	-3.06	-6.06	0	0	-4.32	0	-2	-3.06	-3.06	-4.06	-3.06	ERS5282616	10580
site.10.subj.YA00014449.lab.YA00014449.iso.1	-2	-5.06	-4.06	-6.06	0	4	-0.32	0	-2	-1	-2	2	3	ERS5297873	2781
site.05.subj.PMOP-0508.lab.MOP-023.iso.1	-2	-4.06	-4.06	-6.06	1	0	-5.32	1	-1	-1	-2	-4.06	-4.06	ERS3371543	10074
site.10.subj.YA00022286.lab.YA00022286.iso.1	5	NA	NA	NA	NA	NA	4.68	5	NA	NA	NA	NA	4	ERS6403573	29564
site.04.subj.00109.lab.633071.iso.1	-2	-6.06	-4.06	-4.06	NA	0	1.68	0	-2	-1	NA	2	3	ERS5281344	1138
site.14.subj.4253.lab.4253.iso.1	-1	NA	-3.06	NA	0	0	-4.32	0	NA	NA	-3.06	-4.06	-3.06	ERS5304207	16920
site.10.subj.YA00056574.lab.YA00056574.iso.1	-2	-5.06	-4.06	-6.06	0	0	-4.32	0	-1	-2	NA	-4.06	-3.06	ERS6402865	14314
site.06.subj.06TB_0522.lab.06MIL1368.iso.1	-2	-4.06	-4.06	-6.97	0	1	-3.32	1	-1	-1	-2	-4.06	-4.06	ERS5318941	31644
site.05.subj.LS-1547.lab.LS-01869-19.iso.1	-1	-4.06	NA	NA	0	1	-4.32	1	-1	0	-1	-4.06	-3.06	ERS5302858	28532
site.08.subj.24TB-088.lab.2276.iso.1	-2	NA	-5.06	-6.97	-1	0	-2.32	0	-2	-2	-4.06	-4.06	-5.06	ERS5317540	12254
site.05.subj.LS-1706.lab.MA-02114-19.iso.1	-2	-6.06	-5.06	-6.97	3	-1	0.68	0	-1	NA	NA	2	4	ERS5303085	28778
site.06.subj.06TB_1361.lab.06MIL2635.iso.1	-1	-2	NA	NA	NA	NA	2.68	1	3	-1	NA	2	4	ERS5318666	30892
site.03.subj.GB-82440038.lab.82440038.iso.1	-2	-5.06	-4.06	-6.97	1	2	1.68	0	-1	-1	-2	-4.06	-5.06	ERS5312688	26403
site.03.subj.10368.lab.IML-00989.iso.1	-1	-6.06	-5.06	-6.97	0	-1	-0.32	1	-2	-3.06	-3.06	1	-4.06	ERS5319667	26546
site.08.subj.05TB21138.lab.27615.iso.1	-2	-6.06	NA	-6.06	NA	-1	-5.32	0	-3.06	-4.06	-4.06	-4.06	-4.06	ERS5317832	12559
site.06.subj.06TB_1467.lab.06MIL2746.iso.1	-1	-4.06	NA	NA	1	0	-4.32	1	-1	-1	-2	-4.06	-4.06	ERS5318753	30979
site.04.subj.01014.lab.718953.iso.1	-2	-6.06	-4.06	-5.06	0	0	-5.32	0	-2	NA	-3.06	-4.06	-4.06	ERS5282387	10351
site.10.subj.YA00100092.lab.YA00100092.iso.1	-2	NA	-3.06	NA	NA	-1	-4.32	NA	0	NA	NA	-4.06	-2	ERS6421927	25254
site.05.subj.LS-0365.lab.SJ-06018-18.iso.1	-1	-6.06	-5.06	NA	1	-1	-5.32	1	-1	-1	NA	-4.06	-4.06	ERS5302061	25137
site.03.subj.GB-94520120.lab.IML-01927.iso.1	-2	-5.06	NA	-6.97	-1	NA	-4.32	1	-2	-2	-3.06	-4.06	-4.06	ERS5320199	31140
site.05.subj.PTAN-0272.lab.TAN-642.iso.1	-2	-5.06	-4.06	-6.06	1	0	-5.32	NA	-2	-1	-2	-4.06	-4.06	ERS1987292	761
site.08.subj.24TB00-060.lab.2442.iso.1	-2	-6.06	-4.06	-6.06	NA	NA	-5.32	0	NA	-4.06	NA	-4.06	-4.06	ERS5317671	12395
site.02.subj.0115.lab.22A069.iso.1	-1	-4.06	-2	-6.06	3	1	1.68	1	-1	NA	-1	2	3	ERS5300687	11497
site.05.subj.CA-1037.lab.CO-12063-18.iso.1	-1	NA	-5.06	-6.97	NA	NA	-4.32	1	-2	-1	-3.06	-4.06	-4.06	ERS5302433	25810
site.05.subj.LS-0828.lab.MA-02525-18.iso.1	-1	NA	NA	-6.06	1	0	-5.32	2	-1	NA	-2	-4.06	-4.06	ERS5302603	25980
site.03.subj.DR-269.lab.IML-01180.iso.1	-2	-5.06	NA	-6.97	2	0	1.68	0	1	-2	0	2	4	ERS5320081	30209
site.02.subj.0885.lab.22A119.iso.1	-2	-3.06	NA	NA	2	0	1.68	1	NA	-1	3	2	3	ERS5298504	10849
site.06.subj.MHL_0211-14.lab.06MIL0325.iso.1	-2	-6.06	NA	-6.06	-1	-1	1.68	0	NA	NA	NA	-3.06	NA	ERS2394847	3541
site.04.subj.00939.lab.713352.iso.1	-2	-4.06	-3.06	NA	1	0	-4.32	1	2	0	3	-4.06	-2	ERS5282024	1733
site.10.subj.YA00129009.lab.YA00129009.iso.1	-2	-6.06	NA	NA	-1	-1	NA	1	NA	NA	NA	-4.06	-5.06	ERS6422058	25368
site.03.subj.GB-90150011.lab.IML-01986.iso.1	-2	-6.06	-4.06	-6.97	-1	0	-4.32	1	-2	-2	-3.06	-4.06	-5.06	ERS5320224	31165
site.03.subj.BOR-18007433.lab.IML-00194.iso.1	-2	-6.06	-5.06	-6.97	NA	1	1.68	0	-1	-2	-2	NA	3	ERS5320314	31255
site.10.subj.YA00027665.lab.YA00027665.iso.1	-2	-4.06	-4.06	-6.06	0	-1	-4.32	1	-1	-1	-2	-4.06	-3.06	ERS5298032	2940
site.10.subj.YA00058766.lab.YA00058766.iso.1	-2	-5.06	-4.06	-6.06	0	0	-4.32	1	-1	-1	-2	-4.06	-4.06	ERS6402880	14329
site.05.subj.LR-2089.lab.FN-01264-15.iso.1	-2	-6.06	-5.06	-6.97	0	0	-5.32	1	-1	-1	-2	-4.06	-5.06	ERS5303036	28729
site.08.subj.05TB11088.lab.26771.iso.1	-2	NA	NA	NA	NA	NA	NA	0	NA	NA	NA	NA	NA	ERS5317802	12529
site.02.subj.0426.lab.251003-15.iso.1	-2	NA	-1	-6.06	0	NA	-5.32	1	0	-1	-2	-4.06	-3.06	ERS5298808	11198
site.04.subj.00710.lab.714914.iso.1	-2	NA	NA	-6.06	0	-1	0.68	0	2	-2	1	-4.06	NA	ERS5282110	1819
site.05.subj.LS-1065.lab.MA-03024-18.iso.1	-1	NA	NA	-6.97	3	1	0.68	2	-1	NA	-1	2	4	ERS5302678	26055
site.06.subj.SSM_0155-14.lab.06MIL0307.iso.1	-2	NA	-2	-6.06	2	1	1.68	NA	2	-2	NA	2	3	ERS2394832	3526
site.02.subj.1107.lab.2014185017.iso.1	-2	-5.06	-4.06	-6.06	0	NA	-4.32	NA	-2	-2	-3.06	-4.06	-4.06	ERS5301281	15180
site.02.subj.0907.lab.22A141.iso.1	-2	-4.06	-3.06	-6.06	3	-1	0.68	1	NA	-1	3	-2	3	ERS5301006	14052
site.03.subj.GB-83140053.lab.83140053.iso.1	-2	-6.06	-4.06	-6.97	0	-1	-5.32	1	-1	-2	-3.06	-4.06	-5.06	ERS5312548	26263
site.04.subj.00896.lab.715226.iso.1	-2	-4.06	NA	NA	NA	-1	-5.32	NA	-1	-1	-3.06	-4.06	-3.06	ERS5282125	1834
site.05.subj.LS-1069.lab.LS-10719-18.iso.1	-1	NA	-4.06	-6.06	0	NA	-4.32	1	-1	NA	NA	-4.06	-3.06	ERS5302254	25631
site.02.subj.0341.lab.235097-15.iso.1	-1	-4.06	-3.06	-6.06	0	0	NA	3	0	0	-1	-4.06	-3.06	ERS5300834	12691
site.08.subj.24TB-083.lab.2285.iso.1	0	-5.06	-4.06	-6.06	0	0	-5.32	1	NA	NA	NA	-4.06	-4.06	ERS5317549	12263
site.05.subj.PTAN-0462.lab.TAN-467.iso.1	-2	-4.06	-4.06	-6.06	0	0	-4.32	1	3	-1	2	-4.06	-3.06	ERS1987482	951
site.03.subj.T5554.lab.IML-00077.iso.1	-1	-6.06	-4.06	-6.97	3	4	3.68	NA	1	-2	NA	2	4	ERS5319091	15476
site.10.subj.YA00027701.lab.YA00027701.iso.1	-2	-4.06	-4.06	-5.06	1	0	-5.32	1	-1	-1	-2	-4.06	NA	ERS5298033	2941
site.06.subj.06TB_0659.lab.06MIL1590.iso.1	-1	-4.06	-3.06	-6.06	0	1	-4.32	1	NA	-2	NA	-4.06	-2	ERS5318245	16381
site.02.subj.0019.lab.2014231015.iso.1	-2	-5.06	-4.06	-6.06	NA	0	-5.32	0	-1	-2	-1	2	3	ERS5300720	12577
site.10.subj.YA00012951.lab.YA00012951.iso.1	-1	-4.06	NA	NA	1	-1	NA	NA	-1	0	-1	-4.06	NA	ERS5297983	2891
site.08.subj.05TB21147.lab.27575.iso.1	-2	-6.06	-4.06	-6.06	1	-1	-5.32	1	-2	NA	-3.06	-4.06	-4.06	ERS5317827	12554
site.05.subj.PTAN-0406.lab.TAN-692.iso.1	-2	NA	-3.06	-6.06	3	1	1.68	0	-1	-1	-1	2	3	ERS1987426	895
site.03.subj.GB-90540073.lab.IML-01899.iso.1	-2	-6.97	-5.06	-6.97	0	0	NA	1	NA	NA	NA	-4.06	NA	ERS5320472	31413
site.06.subj.D118317.lab.06MIL1344.iso.1	-2	-5.06	-5.06	-6.97	0	-1	1.68	0	-1	NA	NA	-1	4	ERS5320499	31622
site.04.subj.01113.lab.716459.iso.1	-2	-5.06	-4.06	-4.06	1	-1	-5.32	0	-1	-1	-3.06	-4.06	-4.06	ERS5282316	10278
site.06.subj.JHL_0107-14.lab.06MIL0446.iso.1	-2	-4.06	-3.06	-6.06	3	0	1.68	1	1	-2	-1	2	3	ERS2394956	3650
site.08.subj.05TB22087.lab.26140.iso.1	-2	-6.06	-4.06	NA	NA	0	NA	0	NA	-4.06	NA	-4.06	-4.06	ERS5317793	12519
site.02.subj.0421.lab.251028-14.iso.1	-2	-5.06	-4.06	-6.06	1	-2	NA	0	-1	-1	NA	-4.06	-4.06	ERS5298812	11202
site.05.subj.CA-1022.lab.CO-16028-18.iso.1	-1	-4.06	-4.06	-6.97	1	1	-4.32	1	-1	-1	-1	-4.06	-3.06	ERS5302184	25561
site.06.subj.SGD_0006-14.lab.06MIL0035.iso.1	-2	-4.06	-3.06	-6.06	0	0	1.68	0	NA	NA	-4.06	-2	3	ERS5319046	13217
site.08.subj.02TB2536.lab.26714.iso.1	-1	-5.06	-4.06	-6.06	NA	-2	-5.32	0	-2	-1	-4.06	-4.06	-3.06	ERS5319521	15924
site.05.subj.CA-1163.lab.CO-00297-19.iso.1	-2	NA	-4.06	-6.06	1	1	-4.32	1	-1	NA	-1	NA	-4.06	ERS5302321	25698
site.05.subj.LR-2211.lab.FN-00067-17.iso.1	-2	-6.06	-5.06	-6.97	0	-1	-5.32	1	-1	-2	-1	-4.06	-4.06	ERS5303566	30796
site.05.subj.LR-2002.lab.FN-00087-15.iso.1	-2	-5.06	-4.06	-6.97	2	0	1.68	1	-2	NA	-2	2	4	ERS5303109	28802
site.05.subj.PTAN-0075.lab.TAN-236.iso.1	-2	-5.06	-4.06	-6.06	0	1	-4.32	1	-1	-1	-2	-4.06	-4.06	ERS1987095	564
site.05.subj.LS-0777.lab.MA-02183-18.iso.1	-2	-6.06	-5.06	-6.97	NA	NA	-4.32	NA	-2	-3.06	-3.06	-4.06	-5.06	ERS5302537	25914
site.03.subj.BOR-8669-17.lab.IML-00762.iso.1	5	-5.06	-4.06	-6.97	2	0	1.68	5	1	-2	-1	2	4	ERS5312673	26388
site.10.subj.YA00019966.lab.YA00019966.iso.1	-2	-5.06	-4.06	-6.06	NA	0	NA	0	-3.06	NA	NA	-4.06	-4.06	ERS5297912	2820
site.04.subj.00224.lab.711662.iso.1	-2	-4.06	-4.06	NA	0	-1	-5.32	0	-1	-1	-4.06	-4.06	-4.06	ERS5281973	1682
site.05.subj.PMK-1051.lab.MK-2372.iso.1	-2	-4.06	-3.06	-6.06	NA	0	1.68	2	-1	-1	-2	-4.06	-4.06	ERS3371707	10238
site.05.subj.LR-2037.lab.FN-00499-15.iso.1	-1	-6.06	-5.06	-6.97	3	-1	2.68	NA	NA	-1	NA	-3.06	NA	ERS5302985	28678
site.05.subj.CA-1339.lab.CO-01812-19.iso.1	-2	-6.06	-4.06	-6.97	NA	0	-5.32	1	-2	-1	-2	-4.06	-5.06	ERS5302387	25764
site.10.subj.YA00023171.lab.YA00023171.iso.1	-1	-5.06	-4.06	-6.06	-1	0	-5.32	2	-2	-1	-2	-4.06	-3.06	ERS5298216	3124
site.05.subj.PMOP-0516.lab.MOP-032.iso.1	-2	-4.06	-3.06	-6.06	1	-1	-4.32	1	-1	-1	-2	-4.06	-3.06	ERS3371551	10082
site.08.subj.24TB00-059.lab.2445.iso.1	-1	-5.06	-4.06	-6.97	-1	-1	-5.32	0	-2	-3.06	-4.06	-4.06	-5.06	ERS5317674	12398
site.05.subj.LS-1041.lab.LS-02638-19.iso.1	-2	-6.06	-5.06	NA	2	0	1.68	0	-2	NA	-3.06	0	4	ERS5302909	28602
site.03.subj.BOR-15436-15.lab.15436-15.iso.1	5	-5.06	-4.06	-6.97	NA	NA	1.68	5	-1	-2	NA	2	4	ERS5312372	26087
site.05.subj.LR-2239.lab.FN-01282-17.iso.1	-2	-5.06	NA	NA	0	4	-1.32	1	NA	NA	-2	-4.06	-5.06	ERS5303594	30824
site.02.subj.0336.lab.2014235054.iso.1	-2	-4.06	-3.06	-6.06	1	1	-4.32	0	-2	-1	-2	-4.06	-4.06	ERS5298646	10999
site.05.subj.CA-0402.lab.CO-09540-18.iso.1	-1	-4.06	NA	-4.06	NA	0	-4.32	1	-1	0	-1	-4.06	-4.06	ERS5302001	16228
site.03.subj.JPN-R2012-0082.lab.JPN-R2012-0082.iso.1	4	-5.06	-4.06	-6.06	3	0	1.68	5	NA	-2	-2	2	3	ERS5312423	26138
site.05.subj.LR-2261.lab.FN-00720-17.iso.1	-1	-5.06	-5.06	NA	2	NA	1.68	1	-1	-1	-1	2	4	ERS5303614	30844
site.03.subj.10808.lab.IML-00784.iso.1	-2	-5.06	-4.06	-6.97	NA	0	-4.32	NA	-2	-1	-2	-4.06	-5.06	ERS5312639	26354
site.08.subj.05TB31046.lab.2046.iso.1	-2	-6.97	-5.06	-6.97	0	1	-5.32	0	-2	NA	-2	-4.06	-5.06	ERS5317397	12102
site.03.subj.T1706.lab.IML-00028.iso.1	-2	-5.06	NA	-6.97	0	0	-5.32	NA	-2	-2	NA	-4.06	-4.06	ERS5319206	15591
site.10.subj.YA00053689.lab.YA00053689.iso.1	-2	-4.06	-4.06	NA	4	4	1.68	NA	2	-1	0	2	3	ERS5298337	10042
site.10.subj.YA00079488.lab.YA00079488.iso.1	-2	-6.06	-4.06	-6.06	3	2	1.68	2	NA	-1	NA	1	3	ERS6402986	14435
site.03.subj.T2561.lab.IML-00046.iso.1	-2	-6.06	-5.06	-6.97	-1	-1	-5.32	0	NA	-1	NA	-4.06	-5.06	ERS5319223	15608
site.05.subj.LS-0602.lab.LS-09792-18.iso.1	-2	-5.06	-5.06	-6.97	2	NA	1.68	NA	-1	NA	-2	2	4	ERS5302070	25146
site.03.subj.GB-82540002.lab.82540002.iso.1	-2	-5.06	-4.06	-6.97	0	1	-4.32	1	-1	-1	-2	-4.06	NA	ERS5312692	26407
site.03.subj.GB-92250159.lab.IML-01172.iso.1	-2	-6.97	NA	-6.97	NA	4	0.68	1	-2	-2	-4.06	2	4	ERS5320073	30201
site.05.subj.LR-2242.lab.FN-00208-17.iso.1	-2	-6.06	-5.06	-6.97	NA	NA	-0.32	1	-2	NA	NA	2	4	ERS5303595	30825
site.06.subj.06TB_1576.lab.06MIL2855.iso.1	-1	NA	-2	NA	NA	-1	1.68	2	-1	NA	-2	-4.06	NA	ERS5318831	31057
site.02.subj.1092.lab.2013185225.iso.1	-2	-5.06	-4.06	-6.06	0	-1	-5.32	1	NA	-2	-3.06	-4.06	NA	ERS5301266	15165
site.10.subj.YA00166040.lab.YA00166040.iso.1	5	-4.06	NA	NA	NA	3	4.68	5	4	NA	3	1	4	ERS6403568	29559
site.02.subj.0202.lab.2013221188.iso.1	-2	NA	-4.06	-6.06	3	0	1.68	0	-3.06	-1	-3.06	2	3	ERS5300549	11359
site.02.subj.0478.lab.234019-14.iso.1	-1	-4.06	NA	-6.06	0	1	-4.32	1	NA	0	-1	-4.06	-3.06	ERS5300724	12581
site.05.subj.PMK-0989.lab.MK-1386.iso.1	-2	-5.06	-4.06	-6.06	2	1	1.68	NA	-1	-2	-2	2	3	ERS3371883	11694
site.10.subj.YA00106047.lab.YA00106047.iso.1	-2	-4.06	-4.06	-5.06	0	0	-4.32	1	0	-1	NA	-4.06	NA	ERS6403181	15439
site.06.subj.06TB_0592.lab.06MIL1446.iso.1	-1	-6.06	NA	NA	1	1	3.68	2	-2	NA	NA	2	4	ERS5318985	31711
site.20.subj.SA01630761.lab.YA00131211.iso.1	-1	-4.06	-3.06	-6.06	0	0	-4.32	1	-1	0	NA	-4.06	-4.06	ERS6422160	25416
site.04.subj.01168.lab.718633.iso.1	-2	-5.06	NA	-6.06	-1	-1	-5.32	0	-2	-3.06	NA	-4.06	NA	ERS5282370	10334
site.04.subj.01448.lab.727697.iso.1	-2	-5.06	-4.06	-5.06	NA	1	-0.32	0	2	-3.06	NA	1	3	ERS5282709	10673
site.08.subj.02TB1854.lab.21398.iso.1	-2	-6.97	-4.06	-6.97	NA	-1	-0.32	NA	NA	-2	-4.06	2	4	ERS5320936	32928
site.08.subj.02TB0224.lab.17307.iso.1	-2	NA	-4.06	-6.97	2	NA	1.68	0	-2	-2	NA	2	4	ERS5320672	32664
site.10.subj.YA00021489.lab.YA00021489.iso.1	-2	-5.06	-4.06	-6.06	3	4	NA	1	-1	-3.06	-3.06	2	3	ERS5297952	2860
site.04.subj.01275.lab.26422.iso.1	4	-6.06	-4.06	-6.06	-1	1	NA	5	-2	-4.06	0	NA	NA	ERS5282291	10253
site.04.subj.01036.lab.718140.iso.1	-2	NA	-4.06	NA	1	-1	NA	0	NA	-2	NA	-4.06	-4.06	ERS5282350	10314
site.05.subj.CA-0076.lab.CO-06821-18.iso.1	-1	NA	NA	NA	1	4	-1.32	1	-1	NA	NA	-4.06	-3.06	ERS5301900	16127
site.02.subj.0397.lab.251014-15.iso.1	-1	-6.06	-4.06	-6.06	0	1	-3.32	1	0	0	NA	-4.06	-3.06	ERS5300863	12720
site.03.subj.GB-83940007.lab.IML-02012.iso.1	-2	-6.06	-4.06	-6.97	0	1	-4.32	1	-1	-1	-2	-4.06	-3.06	ERS5320249	31190
site.02.subj.0947.lab.22A182.iso.1	-2	-5.06	-4.06	-6.06	3	-1	1.68	1	3	-1	3	NA	3	ERS5301043	14089
site.05.subj.LR-2104.lab.FN-01485-15.iso.1	-2	NA	-5.06	-6.97	-1	-2	1.68	0	-2	-4.06	-4.06	-3.06	NA	ERS5303457	30687
site.10.subj.YA00059198.lab.YA00059198.iso.1	-2	-5.06	-4.06	-6.06	0	-1	-4.32	1	-2	-2	-3.06	-4.06	-4.06	ERS6402894	14343
site.05.subj.LR-2367.lab.FN-01478-16.iso.1	-2	-6.06	-5.06	-6.97	3	-1	0.68	1	-1	-2	-2	-3.06	3	ERS5303151	28844
site.08.subj.02TB1835.lab.20930.iso.1	0	NA	NA	0	NA	NA	1.68	NA	NA	NA	NA	-4.06	-2	ERS5320868	32860
site.10.subj.YA00089948.lab.YA00089948.iso.1	-1	-4.06	-4.06	-6.06	1	0	1.68	2	NA	NA	NA	-4.06	-4.06	ERS6403024	14473
site.04.subj.00344.lab.704884.iso.1	4	NA	-3.06	NA	4	NA	1.68	5	NA	NA	3	2	3	ERS5281631	1425
site.03.subj.DS-150.lab.IML-01256.iso.1	-2	NA	-4.06	-6.97	NA	0	-5.32	0	-3.06	NA	NA	-4.06	-4.06	ERS5320150	30278
site.05.subj.LR-2330.lab.FN-01288-18.iso.1	-1	-6.97	-5.06	-6.97	NA	-2	-3.32	1	NA	-3.06	NA	-3.06	-4.06	ERS5303220	28913
site.04.subj.00518.lab.706555.iso.1	-1	-5.06	-4.06	-6.06	2	4	1.68	3	-3.06	-2	-4.06	2	3	ERS5281770	1530
site.08.subj.05TB32043.lab.1981.iso.1	-2	NA	-4.06	-6.06	-1	NA	-4.32	0	-1	-1	-2	-4.06	-4.06	ERS5317373	12078
site.05.subj.LS-0881.lab.MA-06536-18.iso.1	-2	-6.06	-5.06	-6.97	NA	1	-4.32	0	-3.06	-3.06	-3.06	-4.06	-5.06	ERS5303393	30623
site.04.subj.00159.lab.700344.iso.1	-1	NA	NA	NA	NA	1	1.68	2	2	-2	NA	2	3	ERS5281418	1212
site.10.subj.YA00166012.lab.YA00166012.iso.1	5	-4.06	NA	NA	3	2	4.68	5	3	NA	3	NA	4	ERS6403616	29607
site.14.subj.3306.lab.3306.iso.1	0	-4.06	NA	NA	NA	0	1.68	1	NA	NA	-2	2	4	ERS5304080	16793
site.02.subj.0588.lab.241047-14.iso.1	-2	-4.06	-2	-6.06	1	NA	-4.32	1	-2	-1	-2	-4.06	-2	ERS5298708	11063
site.03.subj.GB-90640090.lab.IML-02041.iso.1	-2	-5.06	-4.06	-6.97	0	1	1.68	0	-1	NA	NA	-4.06	NA	ERS5320275	31216
site.20.subj.SA00570459.lab.YA00135924.iso.1	-1	NA	NA	NA	0	1	-4.32	2	-1	1	NA	-4.06	-1	ERS6421686	28556
site.04.subj.00692.lab.714045.iso.1	4	-6.06	-4.06	-6.06	3	1	0.68	5	NA	-2	NA	2	3	ERS5282060	1769
site.04.subj.00411.lab.705140.iso.1	-2	-6.06	NA	NA	NA	1	NA	0	NA	-2	-4.06	NA	NA	ERS5281648	1442
site.05.subj.PTAN-0216.lab.TAN-234.iso.1	-2	-5.06	-4.06	-6.06	0	0	-4.32	0	-2	-1	-2	-4.06	-4.06	ERS1987236	705
site.08.subj.05TB43014.lab.1875.iso.1	-2	-6.06	-4.06	-5.06	-1	1	-5.32	0	-2	-3.06	-4.06	-4.06	-4.06	ERS5317307	12003
site.03.subj.GB-84520129.lab.IML-01904.iso.1	5	-4.06	-3.06	-6.97	1	2	2.68	5	2	1	NA	2	4	ERS5320477	31418
site.05.subj.PTAN-0203.lab.TAN-152.iso.1	-2	-4.06	-4.06	-6.06	1	0	-4.32	1	-1	NA	-2	-4.06	-4.06	ERS1987223	692
site.06.subj.N888.lab.06MIL1568.iso.1	-1	NA	-3.06	-6.06	-1	NA	-2.32	3	-2	-1	-4.06	2	4	ERS5318224	16360
site.03.subj.11122.lab.IML-00805.iso.1	-2	NA	-5.06	-6.97	2	-1	0.68	0	NA	-3.06	NA	0	4	ERS5312654	26369
site.05.subj.PTAN-0136.lab.TAN-409.iso.1	-1	-4.06	-4.06	-6.06	2	3	-3.32	2	2	-2	2	2	3	ERS1987156	625
site.03.subj.DR-165.lab.IML-01126.iso.1	-2	NA	-5.06	-6.97	3	1	1.68	0	1	-2	0	NA	4	ERS5320033	30161
site.04.subj.00926.lab.713197.iso.1	-1	-4.06	-3.06	-3.06	NA	-1	NA	1	NA	-1	NA	-4.06	-4.06	ERS5282018	1727
site.05.subj.PSRO-0916.lab.SRO-333.iso.1	-2	-4.06	-4.06	-6.06	0	0	0.68	1	-1	-1	-2	-4.06	-4.06	ERS3371791	11602
site.14.subj.4322.lab.4322.iso.1	-2	NA	NA	NA	0	0	-4.32	0	-2	-2	-2	-4.06	-4.06	ERS5304274	16987
site.02.subj.0199.lab.2013221219.iso.1	-2	-5.06	-4.06	-6.06	1	-1	-5.32	0	-2	-2	-3.06	-4.06	-4.06	ERS5300552	11362
site.08.subj.05TB43025.lab.1944.iso.1	-2	-6.06	-4.06	-6.06	1	1	-5.32	0	-2	-2	-4.06	NA	-4.06	ERS5317352	12053
site.08.subj.05TB31036.lab.1985.iso.1	-2	-6.97	-4.06	-6.97	-2	0	NA	0	-2	-2	-4.06	-4.06	-5.06	ERS5317375	12080
site.08.subj.05TB21108.lab.26153.iso.1	-2	-6.06	NA	-6.06	NA	NA	NA	0	-3.06	-3.06	-4.06	-4.06	-4.06	ERS5317794	12520
site.05.subj.PTAN-0028.lab.TAN-087.iso.1	-1	-5.06	-4.06	NA	1	1	-5.32	1	-1	-1	-1	-4.06	-3.06	ERS1987048	517
site.02.subj.0219.lab.2013221106.iso.1	-2	-5.06	-3.06	-6.06	-1	-1	-5.32	1	-1	-1	-2	-4.06	-3.06	ERS5300532	11342
site.06.subj.06TB_0568.lab.06MIL1405.iso.1	-1	NA	-4.06	-6.97	0	0	-4.32	1	NA	NA	NA	-4.06	-4.06	ERS5318962	31680
site.14.subj.2946.lab.2946.iso.1	-1	-5.06	-4.06	-6.06	NA	0	3.68	1	-1	-1	NA	-4.06	-3.06	ERS5304074	16787
site.06.subj.A43948.lab.06MIL1299.iso.1	-2	-5.06	-4.06	-6.06	NA	1	-4.32	1	-2	-3.06	NA	-4.06	-4.06	ERS5319764	31579
site.05.subj.PSRO-0918.lab.SRO-453.iso.1	-2	-4.06	-4.06	-6.06	NA	0	1.68	1	-1	-1	-2	-4.06	-4.06	ERS3371792	11603
site.04.subj.00072.lab.631898.iso.1	-2	-6.06	-4.06	-5.06	0	-1	-5.32	0	-2	-2	-3.06	-4.06	NA	ERS5281215	1009
site.08.subj.24TB00-052.lab.2424.iso.1	-2	-6.06	-4.06	-6.06	NA	0	-5.32	0	-2	NA	NA	-4.06	-4.06	ERS5317657	12379
site.02.subj.1051.lab.2013185130.iso.1	-2	-5.06	-4.06	-6.06	NA	-1	-4.32	1	-2	NA	-3.06	-4.06	-4.06	ERS5301225	15124
site.06.subj.JHL_0030-14.lab.06MIL0143.iso.1	-1	-4.06	-3.06	-6.06	3	1	0.68	0	2	-2	0	2	3	ERS2394685	3379
site.08.subj.28TB-D12-004.lab.2525.iso.1	-1	-5.06	NA	-6.06	0	-1	0.68	1	NA	-1	NA	2	4	ERS5320594	32586
site.05.subj.LR-2196.lab.FN-01963-16.iso.1	-2	-4.06	-5.06	NA	1	0	1.68	0	-1	-1	NA	2	4	ERS5303551	30781
site.04.subj.00832.lab.706618.iso.1	-2	-6.06	-4.06	-6.06	-1	0	-5.32	0	-3.06	-2	-4.06	-4.06	-3.06	ERS5281779	1534
site.08.subj.28TB-D19-008.lab.2993.iso.1	-1	NA	NA	-6.97	NA	-1	0.68	1	-2	NA	NA	2	4	ERS5320637	32629
site.05.subj.LS-0770.lab.MA-02121-18.iso.1	-2	NA	NA	-6.97	0	-2	0.68	0	-2	-3.06	-3.06	-4.06	-5.06	ERS5302525	25902
site.04.subj.00429.lab.712261.iso.1	-2	-6.06	-4.06	-6.06	4	2	1.68	1	NA	NA	NA	0	3	ERS5281989	1698
site.02.subj.0178.lab.2013231063.iso.1	-1	-4.06	-2	-6.06	0	-1	-5.32	2	-1	-1	-1	-4.06	-4.06	ERS5300573	11383
site.06.subj.JHL_0042-14.lab.06MIL0197.iso.1	-2	NA	-4.06	-6.06	NA	-1	1.68	NA	NA	NA	NA	NA	3	ERS2394734	3428
site.06.subj.IR10.lab.06MIL1834.iso.1	5	NA	-4.06	NA	2	1	1.68	5	-2	NA	-3.06	2	4	ERS5319825	26651
site.04.subj.00040.lab.634059.iso.1	-2	NA	-4.06	-6.06	NA	3	1.68	0	2	0	NA	NA	3	ERS5281381	1175
site.05.subj.PSLM-0772.lab.SLM-026.iso.1	4	-4.06	-3.06	-6.06	2	3	0.68	5	4	NA	3	-3.06	NA	ERS3372045	11856
site.02.subj.0888.lab.22A122.iso.1	-2	-5.06	-3.06	-6.06	2	4	1.68	1	2	0	1	2	3	ERS5298508	10853
site.04.subj.00685.lab.706660.iso.1	-2	-6.06	-4.06	-6.06	2	2	1.68	0	NA	-2	NA	1	3	ERS5281784	1537
site.14.subj.4184.lab.4184.iso.1	-1	-4.06	-2	-6.06	1	0	-4.32	1	-2	-2	-2	-4.06	-3.06	ERS5304141	16854
site.20.subj.SA00693070.lab.YA00131615.iso.1	-1	-4.06	-4.06	-6.06	0	NA	-3.32	1	-1	-1	-2	-4.06	-4.06	ERS6422203	25459
site.06.subj.06TB_1566.lab.06MIL2845.iso.1	-1	-3.06	-3.06	NA	0	-1	NA	2	-1	0	-2	-4.06	-3.06	ERS5318824	31050
site.06.subj.N24B.lab.06MIL1481.iso.1	-2	NA	NA	-6.97	0	-1	-5.32	NA	-1	-2	-2	2	4	ERS5318142	16278
site.02.subj.0047.lab.2015231017.iso.1	-2	-5.06	-4.06	-6.06	1	1	-5.32	0	-2	-2	-2	-4.06	-4.06	ERS5300772	12629
site.04.subj.00649.lab.707659.iso.1	-2	-6.06	-4.06	-6.06	-4.06	NA	-5.32	0	-3.06	NA	-4.06	-3.06	-3.06	ERS5281885	1594
site.03.subj.T7331.lab.IML00135.iso.1	5	-5.06	-2	-6.97	3	1	2.68	5	-1	-1	-1	2	4	ERS5319135	15520
site.06.subj.06TB_0847.lab.06MIL1794.iso.1	-1	-4.06	NA	NA	NA	1	2.68	1	NA	-1	NA	2	4	ERS5318448	16584
site.03.subj.DR-30.lab.IML-01070.iso.1	-2	-5.06	-4.06	-6.06	2	0	1.68	0	2	-2	NA	2	4	ERS5319977	30105
site.03.subj.10594.lab.IML-00783.iso.1	-2	-4.06	-4.06	-6.97	-1	NA	-4.32	1	-2	-1	-3.06	-4.06	-5.06	ERS5312631	26346
site.03.subj.GB-90610042.lab.IML-02040.iso.1	-2	-5.06	-4.06	-6.97	NA	0	-4.32	1	-1	-1	NA	-4.06	-4.06	ERS5320274	31215
site.10.subj.YA00044784.lab.YA00044784.iso.1	-1	-5.06	-4.06	-6.06	0	0	-4.32	0	-1	-2	-2	-4.06	-4.06	ERS6402809	14258
site.03.subj.DR-44.lab.IML-01077.iso.1	-2	-4.06	-3.06	-6.97	NA	0	1.68	0	1	-1	1	2	4	ERS5319984	30112
site.06.subj.A43631.lab.06MIL1388.iso.1	-2	-6.97	-5.06	-6.97	-1	-1	-5.32	0	-2	NA	-3.06	-4.06	-4.06	ERS5319811	31663
site.05.subj.LR-2022.lab.FN-00301-15.iso.1	-2	-6.97	-5.06	-6.97	NA	-1	-0.32	0	-2	-3.06	-3.06	-4.06	NA	ERS5302971	28664
site.06.subj.JHL_0111-14.lab.06MIL0448.iso.1	-2	-4.06	-4.06	-6.06	3	NA	1.68	1	NA	-2	NA	2	3	ERS2394958	3652
site.10.subj.YA00035652.lab.YA00035652.iso.1	-1	-5.06	NA	NA	1	NA	-5.32	1	-1	NA	NA	-4.06	NA	ERS5298291	9996
site.10.subj.YA00106073.lab.YA00106073.iso.1	-1	-6.97	-5.06	-6.06	1	1	-2.32	1	-1	-1	-1	-4.06	-4.06	ERS6403200	15458
site.06.subj.06TB_1503.lab.06MIL2782.iso.1	-2	NA	-1	-5.06	0	0	-4.32	NA	NA	NA	-3.06	-4.06	NA	ERS5318773	30999
site.14.subj.2223.lab.2223.iso.1	-2	NA	-4.06	-6.97	2	0	1.68	0	-1	-3.06	-1	2	NA	ERS5304051	16764
site.03.subj.UA7-2017.lab.UA7-2017.iso.1	4	-6.06	-4.06	-6.06	NA	-1	NA	5	-3.06	-4.06	-4.06	-4.06	NA	ERS5312614	26329
site.05.subj.PTAN-0291.lab.TAN-685.iso.1	-2	-5.06	-4.06	-6.06	NA	0	-4.32	1	-1	-1	-1	-4.06	-4.06	ERS1987311	780
site.05.subj.PTAN-0262.lab.TAN-610.iso.1	-2	-5.06	-4.06	-6.06	0	0	-5.32	0	-1	-1	-2	-4.06	-4.06	ERS1987282	751
site.04.subj.00502.lab.711976.iso.1	-2	-5.06	NA	-5.06	NA	NA	0.68	0	NA	NA	NA	2	3	ERS5281981	1690
site.05.subj.PMK-0951.lab.MK-0683.iso.1	-2	-5.06	NA	-6.06	2	NA	-4.32	1	-1	-1	-2	2	3	ERS3371845	11656
site.05.subj.PMOP-0537.lab.MOP-060.iso.1	-2	-4.06	NA	-6.06	0	0	-4.32	0	NA	-1	-1	-4.06	-4.06	ERS3371572	10103
site.05.subj.LR-2203.lab.FN-02293-16.iso.1	5	-6.06	-4.06	-6.97	2	2	1.68	5	-2	-1	NA	2	4	ERS5303558	30788
site.08.subj.28TB-D13-001.lab.2518.iso.1	-2	-5.06	-3.06	-6.97	NA	0	1.68	0	-2	NA	NA	2	4	ERS5320587	32579
site.10.subj.YA00038965.lab.YA00038965.iso.1	-2	-4.06	NA	-6.06	-1	0	-4.32	2	-2	-1	NA	-4.06	-3.06	ERS5297918	2826
site.10.subj.YA00038947.lab.YA00038947.iso.1	-1	-5.06	-3.06	-6.06	0	-1	-5.32	1	-1	-1	-2	-4.06	-3.06	ERS5298314	10019
site.03.subj.10244.lab.IML-01035.iso.1	-2	-6.06	-5.06	-6.97	0	0	-5.32	0	-2	-3.06	-3.06	-4.06	-5.06	ERS5319708	26587
site.08.subj.24TB-051.lab.2149.iso.1	-2	-5.06	NA	-6.06	2	1	-5.32	1	-1	-1	-2	-4.06	-3.06	ERS5317446	12154
site.10.subj.YA00024550.lab.YA00024550.iso.1	-1	-4.06	-4.06	-6.06	1	2	-4.32	1	-1	-1	-2	2	4	ERS6403654	29645
site.05.subj.LR-2164.lab.FN-00306-16.iso.1	-1	-6.06	-5.06	-6.97	3	-1	0.68	2	-1	NA	-2	NA	NA	ERS5303517	30747
site.14.subj.1077.lab.1077.iso.1	-1	-4.06	-4.06	-6.06	3	4	-0.32	0	1	NA	NA	NA	4	ERS5304030	16743
site.20.subj.SCH8269190.lab.YA00134213.iso.1	-1	-5.06	NA	NA	0	0	NA	2	-1	NA	-1	-4.06	NA	ERS6421602	28368
site.06.subj.06TB_0845.lab.06MIL1792.iso.1	-1	-5.06	NA	NA	2	1	1.68	1	1	NA	0	2	4	ERS5318446	16582
site.05.subj.LR-2143.lab.FN-02157-15.iso.1	-2	-6.06	-5.06	-6.97	2	0	1.68	0	NA	NA	NA	2	4	ERS5303496	30726
site.04.subj.01354.lab.721210.iso.1	-2	-6.06	-4.06	NA	3	-1	1.68	0	4	-3.06	3	2	3	ERS5282479	10443
site.03.subj.GB-92140126.lab.IML-01658.iso.1	-2	-6.06	-5.06	-6.97	NA	1	-5.32	1	NA	NA	NA	-4.06	-4.06	ERS5320303	31244
site.10.subj.IE00643025.lab.IE00643025.iso.1	-2	-4.06	NA	-6.06	NA	NA	NA	2	-1	0	NA	2	4	ERS6403087	15345
site.05.subj.LS-1608.lab.MA-02803-18.iso.1	-2	-5.06	-5.06	NA	NA	0	-4.32	1	-1	-1	NA	-4.06	-4.06	ERS5302735	28305
site.04.subj.00464.lab.703348.iso.1	-2	-6.06	NA	-5.06	1	3	1.68	0	1	-2	0	2	3	ERS5281559	1353
site.10.subj.YA00021572.lab.YA00021572.iso.1	-2	-5.06	-4.06	-6.06	NA	4	-2.32	0	1	NA	NA	2	3	ERS6402743	14192
site.05.subj.PTAN-0187.lab.TAN-547.iso.1	-2	NA	-4.06	-6.06	NA	1	-4.32	1	-1	-1	-2	-4.06	-4.06	ERS1987207	676
site.10.subj.TRL0043743.lab.TRL0043743.iso.1	-2	NA	NA	-6.06	1	3	-2.32	1	-1	0	-2	-4.06	-3.06	ERS5298114	3022
site.05.subj.LS-0812.lab.MA-04750-18.iso.1	-2	-5.06	-5.06	-6.97	0	1	-5.32	0	-1	-1	NA	-4.06	-5.06	ERS5302680	26057
site.05.subj.LR-2077.lab.FN-01132-15.iso.1	-2	-6.06	-5.06	-6.97	1	0	1.68	1	NA	-1	-3.06	-3.06	NA	ERS5303024	28717
site.10.subj.YA00045360.lab.YA00045360.iso.1	-2	NA	-3.06	-6.06	1	-1	NA	1	-1	NA	-1	-2	3	ERS5298329	10034
site.08.subj.05TB12053.lab.27578.iso.1	-2	-6.06	-4.06	-6.06	-1	-1	-5.32	1	-2	NA	-3.06	-4.06	-4.06	ERS5317830	12557
site.06.subj.06TB_1056.lab.06MIL2070.iso.1	-2	-3.06	NA	NA	0	-1	NA	1	-1	NA	NA	-4.06	-3.06	ERS5318597	26880
site.04.subj.00612.lab.714655.iso.1	-2	-4.06	NA	-5.06	0	-1	-5.32	1	NA	-1	NA	-4.06	-4.06	ERS5282094	1803
site.06.subj.13307.lab.06MIL2105.iso.1	-1	-4.06	NA	-3.06	NA	-1	1.68	1	-1	-1	-2	-4.06	-3.06	ERS6420773	26913
site.14.subj.3740.lab.3740.iso.1	-1	-4.06	NA	-6.97	1	3	-1.32	0	-2	-2	-3.06	-4.06	-5.06	ERS5304112	16825
site.05.subj.PMK-0950.lab.MK-0680.iso.1	-2	-5.06	-4.06	-6.06	NA	0	-4.32	0	-1	NA	-2	2	3	ERS3371844	11655
site.03.subj.T1978.lab.IML-00033.iso.1	-2	-5.06	-4.06	-6.97	-1	0	1.68	1	-2	-2	-2	-4.06	-4.06	ERS5319210	15595
site.03.subj.GB-93350042.lab.IML-01848.iso.1	-2	NA	NA	-6.97	NA	-1	-5.32	NA	NA	NA	NA	-4.06	NA	ERS5320425	31366
site.05.subj.PMOP-0525.lab.MOP-043.iso.1	4	-5.06	-4.06	-6.06	3	2	0.68	5	4	-1	3	2	3	ERS3371560	10091
site.04.subj.00334.lab.703517.iso.1	-2	-5.06	-4.06	NA	NA	1	-4.32	0	-2	-1	NA	NA	-4.06	ERS5281569	1363
site.10.subj.YA00046231.lab.YA00046231.iso.1	-2	-5.06	-4.06	-6.06	1	-1	-5.32	1	-1	-2	-2	-4.06	-4.06	ERS6402817	14266
site.02.subj.0245.lab.2013241146.iso.1	-2	-3.06	NA	-6.06	1	-1	-4.32	0	-1	-1	-2	-4.06	-2	ERS5300623	11433
site.06.subj.A43523.lab.06MIL1293.iso.1	-2	-5.06	NA	-6.06	NA	4	1.68	NA	NA	NA	NA	NA	3	ERS5319758	31573
site.08.subj.24TB00-035.lab.2310.iso.1	-2	-6.06	-5.06	-6.97	-1	-1	-5.32	0	-2	-3.06	-4.06	-4.06	-5.06	ERS5317572	12287
site.05.subj.PTAN-0085.lab.TAN-258.iso.1	-2	-5.06	-4.06	-6.06	4	3	1.68	2	3	-1	2	2	3	ERS1987105	574
site.05.subj.PMOP-0531.lab.MOP-051.iso.1	-1	-4.06	NA	-6.06	0	NA	-5.32	1	-1	0	-1	-4.06	-4.06	ERS3371566	10097
site.04.subj.01318.lab.723498.iso.1	-2	-6.06	-3.06	-6.06	3	3	-0.32	0	-2	-3.06	0	0	3	ERS5282549	10513
site.03.subj.11159.lab.IML-00811.iso.1	5	-6.06	-4.06	-6.97	2	0	0.68	5	2	-2	2	2	4	ERS5312661	26376
site.06.subj.06TB_0968.lab.06MIL1963.iso.1	-1	-4.06	NA	NA	NA	4	NA	NA	NA	NA	3	NA	4	ERS5319875	26779
site.03.subj.GB-94250082.lab.IML-01918.iso.1	-2	NA	-5.06	-6.97	-1	0	-5.32	0	-2	-3.06	-4.06	-4.06	-5.06	ERS5320491	31432
site.05.subj.PMFR-0661.lab.MFR-010.iso.1	-2	-5.06	-4.06	-6.06	3	0	1.68	0	-2	-1	-2	1	3	ERS3371934	11745
site.10.subj.YA00010812.lab.YA00010812.iso.1	-1	-3.06	NA	NA	1	0	0.68	2	NA	NA	-1	2	3	ERS5298160	3068
site.05.subj.PTAN-0283.lab.TAN-665.iso.1	-2	-4.06	-4.06	-6.06	1	0	-4.32	1	-1	NA	-1	-4.06	-4.06	ERS1987303	772
site.03.subj.GB-84450148.lab.IML-01817.iso.1	-2	-4.06	-4.06	-6.97	NA	1	-5.32	1	-1	NA	NA	-4.06	NA	ERS5320394	31335
site.04.subj.00667.lab.707623.iso.1	-2	NA	-4.06	-6.06	0	-1	-4.32	NA	-2	-2	-4.06	-4.06	-4.06	ERS5281882	1591
site.05.subj.LR-2368.lab.FN-01483-16.iso.1	-2	-4.06	-4.06	-6.97	2	0	1.68	1	-1	-1	-2	2	4	ERS5303152	28845
site.03.subj.GB-91540141.lab.IML-01056.iso.1	-1	-6.06	-5.06	-6.97	NA	0	-5.32	1	-1	-1	-4.06	-4.06	-5.06	ERS5319729	26608
site.20.subj.SCH8502825.lab.YA00132488.iso.1	1	-3.06	NA	NA	1	0	-4.32	NA	NA	0	-1	-4.06	NA	ERS6422224	25480
site.03.subj.GB-84640014.lab.IML-01797.iso.1	-2	-5.06	-5.06	-6.97	NA	0	-4.32	1	NA	NA	-2	-4.06	-3.06	ERS5320374	31315
site.02.subj.1185.lab.2014291041.iso.1	-2	NA	-4.06	-6.06	0	-1	-4.32	0	-2	-2	-3.06	-4.06	-4.06	ERS5301356	15255
site.05.subj.PTAN-0060.lab.TAN-191.iso.1	-2	NA	-4.06	NA	0	0	-4.32	1	NA	NA	NA	-4.06	-3.06	ERS1987080	549
site.05.subj.PMOP-0512.lab.MOP-028.iso.1	-2	-4.06	NA	-6.06	1	-1	-5.32	1	-1	-1	-2	-4.06	-4.06	ERS3371547	10078
site.03.subj.GB-90810105.lab.IML-01970.iso.1	-2	-6.06	-4.06	-6.97	-1	NA	-4.32	1	NA	NA	NA	-4.06	NA	ERS5320209	31150
site.02.subj.0681.lab.2014241022.iso.1	-1	-6.06	-4.06	NA	1	-1	-4.32	2	0	0	-1	-4.06	-2	ERS5298690	11044
site.14.subj.4233.lab.4233.iso.1	-1	-4.06	NA	-6.06	NA	0	NA	0	NA	NA	NA	-4.06	-3.06	ERS5304187	16900
site.05.subj.LS-1661.lab.LS-00066-19.iso.1	-1	-5.06	-5.06	-6.06	1	0	-5.32	1	NA	-1	-1	-4.06	-4.06	ERS5302901	28594
site.02.subj.1123.lab.2014185043.iso.1	-2	-5.06	NA	-6.06	0	0	-4.32	0	-2	-2	-3.06	-4.06	-4.06	ERS5301296	15195
site.05.subj.LS-1410.lab.LS-00658-19.iso.1	-2	NA	-3.06	-5.06	NA	0	-5.32	1	-1	NA	NA	-4.06	-4.06	ERS5302198	25575
site.02.subj.0012.lab.2014222053.iso.1	-2	-2	-2	-6.06	1	0	-4.32	1	-1	-1	-1	-4.06	-4.06	ERS5298543	10891
site.02.subj.0789.lab.2013232254.iso.1	-1	-4.06	NA	-6.06	0	1	-4.32	1	-1	-1	-2	-4.06	-3.06	ERS5300926	13972
site.03.subj.DR-78.lab.IML-01108.iso.1	-2	-5.06	-3.06	-6.97	NA	3	1.68	0	2	NA	2	2	4	ERS5320015	30143
site.02.subj.0903.lab.22A137.iso.1	-2	-6.06	-4.06	NA	2	1	-0.32	1	NA	NA	-2	2	3	ERS5301002	14048
site.02.subj.0290.lab.2014235037.iso.1	-2	-6.06	-4.06	-6.06	1	0	-5.32	0	-2	-1	-2	-4.06	-2	ERS5298633	10986
site.05.subj.LS-0760.lab.MA-02142-18.iso.1	-2	-5.06	NA	-6.97	NA	NA	NA	1	-2	NA	-2	-4.06	-5.06	ERS5302531	25908
site.14.subj.4187.lab.4187.iso.1	-1	NA	-3.06	-6.06	NA	0	-4.32	1	-2	NA	NA	-4.06	NA	ERS5304144	16857
site.05.subj.LS-1313.lab.LS-01075-19.iso.1	-1	NA	-4.06	NA	0	1	-4.32	1	-1	-1	-1	-4.06	-4.06	ERS5302206	25583
site.02.subj.1004.lab.2013182018.iso.1	-2	-5.06	-4.06	-6.06	NA	1	-4.32	NA	-2	-2	-3.06	-4.06	-4.06	ERS5301181	15080
site.10.subj.YA00100082.lab.YA00100082.iso.1	-2	-4.06	-4.06	-5.06	NA	0	-4.32	1	-1	NA	-1	-4.06	-3.06	ERS6403073	14522
site.03.subj.GB-92620080.lab.IML-01787.iso.1	-2	-5.06	-4.06	-6.97	NA	-1	-5.32	0	-2	-2	NA	-4.06	-4.06	ERS5320364	31305
site.10.subj.YA00129020.lab.YA00129020.iso.1	-1	NA	NA	NA	1	3	-1.32	NA	-1	0	NA	-4.06	-2	ERS6422062	25372
site.10.subj.YA00019957.lab.YA00019957.iso.1	-2	-6.06	-4.06	-6.06	4	NA	1.68	0	-1	-1	NA	2	3	ERS5298190	3098
site.08.subj.05TB11056.lab.26375.iso.1	-2	-5.06	-4.06	-6.06	NA	0	-4.32	1	-2	-2	-4.06	-4.06	-4.06	ERS5317795	12522
site.14.subj.4393.lab.4393.iso.1	-2	-5.06	-5.06	-6.97	-1	NA	NA	1	-2	NA	-3.06	-4.06	-4.06	ERS5303941	16643
site.05.subj.LS-1151.lab.SJ-08323-18.iso.1	-1	NA	NA	-6.97	NA	NA	1.68	1	0	NA	NA	2	4	ERS5303445	30675
site.05.subj.CA-0913.lab.CO-15312-18.iso.1	-2	-5.06	NA	NA	0	0	-4.32	1	NA	NA	-2	-4.06	-5.06	ERS5302143	25520
site.08.subj.05TB43017.lab.1894.iso.1	1	-3.06	NA	-6.06	NA	4	-2.32	2	NA	1	NA	-4.06	NA	ERS5317320	12019
site.06.subj.NHM_0346-14.lab.06MIL0362.iso.1	-2	-3.06	NA	-6.06	NA	-1	-5.32	1	NA	NA	NA	-4.06	-4.06	ERS2394881	3575
site.02.subj.1147.lab.2014185084.iso.1	-2	-3.06	-3.06	-6.06	NA	-1	NA	0	-2	-3.06	-3.06	2	3	ERS5301320	15219
site.04.subj.00359.lab.705578.iso.1	4	-4.06	-3.06	-5.06	4	4	1.68	5	4	-1	3	2	3	ERS5281669	1463
site.03.subj.GB-91450143.lab.IML-01559.iso.1	-2	-5.06	-3.06	-6.06	-1	0	-4.32	0	-2	NA	NA	-4.06	-4.06	ERS5320298	31239
site.10.subj.YA00045337.lab.YA00045337.iso.1	-2	-4.06	-3.06	-6.06	0	0	-4.32	0	-1	-1	-2	-4.06	-4.06	ERS6402811	14260
site.04.subj.01353.lab.721678.iso.1	-2	-5.06	-4.06	-6.06	2	2	1.68	0	NA	NA	3	2	3	ERS5282505	10469
site.05.subj.PMOP-0494.lab.MOP-007.iso.1	-2	-5.06	-4.06	-6.06	0	0	-5.32	1	-1	-1	-2	-4.06	-4.06	ERS3371529	10060
site.05.subj.LR-2300.lab.FN-01416-17.iso.1	-2	-5.06	-5.06	NA	-1	4	-1.32	1	-1	-1	NA	2	4	ERS5303058	28751
site.06.subj.NDST02.lab.06MIL1418.iso.1	4	NA	NA	NA	0	NA	NA	5	-2	-3.06	-3.06	-4.06	NA	ERS5319086	31692
site.03.subj.T1069.lab.T1069.iso.1	-2	-6.06	-4.06	-6.06	0	-1	-5.32	1	-1	-1	NA	2	3	ERS5319089	15474
site.05.subj.LR-2194.lab.FN-01865-16.iso.1	-2	-5.06	-5.06	NA	NA	4	-2.32	1	-1	-1	-1	2	4	ERS5303549	30779
site.20.subj.SCH7926116.lab.YA00134144.iso.1	-1	-5.06	NA	NA	0	0	-5.32	2	-1	NA	-1	-4.06	NA	ERS6421567	17089
site.03.subj.GB-93930014.lab.IML-01917.iso.1	-2	-6.06	-5.06	-6.97	0	0	-4.32	0	-2	-2	-3.06	-4.06	-5.06	ERS5320490	31431
site.03.subj.GB-83940123.lab.GB-83940123.iso.1	-2	-6.06	-4.06	-6.97	-1	0	-5.32	0	-2	-2	-3.06	-4.06	-5.06	ERS5312598	26313
site.06.subj.06TB_0871.lab.06MIL1866.iso.1	-1	-4.06	NA	NA	NA	1	NA	1	-1	0	NA	-4.06	NA	ERS5318487	26683
site.10.subj.YA00073318.lab.YA00073318.iso.1	-2	NA	-4.06	NA	-1	-1	-5.32	0	NA	-2	NA	-4.06	-4.06	ERS6402965	14414
site.06.subj.PIMS_0004-14.lab.06MIL0097.iso.1	-2	NA	-4.06	-6.06	NA	1	1.68	0	NA	NA	-4.06	NA	3	ERS2394642	3336
site.04.subj.00953.lab.716197.iso.1	-2	NA	NA	NA	3	NA	0.68	0	3	-1	3	2	3	ERS5282178	1887
site.03.subj.GB-83340034.lab.83340034.iso.1	-2	-6.06	-4.06	-6.97	-1	0	-4.32	0	-3.06	-2	-4.06	-4.06	-5.06	ERS5312530	26245
site.03.subj.GB-93140038.lab.IML-01852.iso.1	-2	-5.06	NA	-6.97	-1	1	-5.32	0	NA	-1	-2	-4.06	-5.06	ERS5320429	31370
site.03.subj.GB-92320002.lab.IML-01657.iso.1	-2	-6.06	NA	-6.97	0	0	-5.32	NA	NA	-2	-2	-4.06	-4.06	ERS5320302	31243
site.04.subj.00543.lab.24490.iso.1	-2	NA	-4.06	NA	NA	-1	-5.32	0	-1	-1	NA	-4.06	-4.06	ERS5281269	1063
site.03.subj.GB-82540060.lab.82540060.iso.1	-2	-6.06	-5.06	-6.97	0	0	-5.32	1	-1	NA	-2	-4.06	-4.06	ERS5312485	26200
site.05.subj.LS-0941.lab.MA-02775-18.iso.1	-1	-5.06	-5.06	NA	0	NA	-4.32	1	-1	-1	NA	-4.06	-5.06	ERS5302646	26023
site.05.subj.PTAN-0143.lab.TAN-431.iso.1	-2	-6.06	-4.06	-5.06	0	0	-4.32	0	-2	-1	-2	-4.06	-4.06	ERS1987163	632
site.06.subj.BVH_0018-14.lab.06MIL0263.iso.1	-2	NA	NA	-6.06	3	1	1.68	0	NA	-2	NA	NA	-1	ERS2394793	3487
site.03.subj.KGZ-6576-2018.lab.6576-2018.iso.1	-2	-5.06	-3.06	-6.97	0	0	-2.32	0	NA	-2	NA	-4.06	-5.06	ERS5312461	26176
site.03.subj.GB-94030030.lab.IML-02025.iso.1	-2	-5.06	-4.06	-6.06	NA	NA	-5.32	1	NA	NA	NA	-4.06	-4.06	ERS5320260	31201
site.14.subj.4220.lab.4220.iso.1	-1	NA	NA	NA	NA	0	-4.32	1	-2	-2	NA	-4.06	-3.06	ERS5304176	16889
site.06.subj.RLH_0237-14.lab.06MIL0052.iso.1	-2	-4.06	-4.06	-6.06	2	2	1.68	1	NA	-2	NA	NA	3	ERS2394602	3296
site.03.subj.JPN-R2012-0028.lab.JPN-R2012-0028.iso.1	-1	-6.06	-4.06	NA	NA	1	NA	NA	-2	-1	-3.06	NA	3	ERS5312415	26130
site.06.subj.SGD_0062-14.lab.06MIL0334.iso.1	-1	NA	NA	-6.06	4	1	1.68	1	NA	NA	3	2	3	ERS2394854	3548
site.03.subj.JPN-R2014-0113.lab.JPN-R2014-0113.iso.1	-2	-5.06	-4.06	-6.06	2	1	-2.32	2	-3.06	-2	-4.06	2	3	ERS5312435	26150
site.05.subj.PTAN-0486.lab.TAN-798.iso.1	-2	-6.06	-3.06	NA	0	1	-5.32	1	NA	NA	-2	-4.06	-4.06	ERS1987506	975
site.08.subj.02TB1609.lab.21261.iso.1	-1	-6.97	-3.06	-6.97	NA	NA	0.68	1	-2	NA	NA	2	4	ERS5320920	32912
site.04.subj.01117.lab.718841.iso.1	-2	-6.06	-4.06	-5.06	0	-1	-5.32	0	-2	-3.06	-3.06	-4.06	NA	ERS5282384	10348
site.06.subj.06TB_1574.lab.06MIL2853.iso.1	-1	-4.06	NA	NA	2	-1	1.68	1	NA	NA	-2	2	4	ERS5318829	31055
site.10.subj.YA00062397.lab.YA00062397.iso.1	-2	-4.06	-4.06	-6.06	0	-1	-4.32	0	NA	-1	-2	-4.06	-4.06	ERS6402898	14347
site.04.subj.01012.lab.716900.iso.1	-2	-6.06	-4.06	-6.06	0	0	-5.32	0	-1	-3.06	-3.06	-4.06	-4.06	ERS5282321	10284
site.05.subj.LR-2017.lab.FN-00236-15.iso.1	-2	-6.97	-5.06	-6.97	-1	NA	-0.32	0	-3.06	-4.06	-4.06	NA	-5.06	ERS5302966	28659
site.02.subj.1044.lab.2014184041.iso.1	-2	-6.06	-4.06	-6.06	0	1	-4.32	NA	2	-2	1	-4.06	-4.06	ERS5301218	15117
site.06.subj.SSM_0161-R.lab.06MIL0087.iso.1	-2	-3.06	NA	1	NA	0	-4.32	1	1	-1	NA	-4.06	NA	ERS2394635	3329
site.04.subj.00087.lab.632670.iso.1	-2	NA	-4.06	-6.06	NA	1	-5.32	NA	-2	NA	-4.06	-4.06	-4.06	ERS5281334	1128
site.14.subj.4331.lab.4331.iso.1	0	NA	NA	-5.06	1	0	-4.32	2	-1	-1	NA	-4.06	-2	ERS5304283	16996
site.10.subj.YA00044196.lab.YA00044196.iso.1	-2	-4.06	-4.06	-6.06	0	1	-4.32	0	-1	-2	-2	-4.06	-4.06	ERS6402804	14253
site.06.subj.A43955.lab.06MIL1319.iso.1	-1	NA	NA	NA	1	NA	-4.32	NA	NA	NA	NA	-4.06	-2	ERS5319783	31598
site.03.subj.UA24-2017.lab.UA24-2017.iso.1	-2	-4.06	NA	-6.06	NA	0	-4.32	0	-2	NA	-3.06	-4.06	-4.06	ERS5312468	26183
site.08.subj.05TB21132.lab.27001.iso.1	-2	-5.06	-4.06	-6.06	0	0	-5.32	1	-2	-1	NA	-4.06	-4.06	ERS5317808	12535
site.10.subj.YA00060152.lab.YA00060152.iso.1	-2	-4.06	-4.06	NA	0	0	-4.32	3	-1	-1	NA	-4.06	-4.06	ERS6402897	14346
site.05.subj.PMOP-0610.lab.MOP-171.iso.1	-2	-5.06	-4.06	-6.06	3	-1	0.68	0	-1	NA	-2	NA	3	ERS3371645	10176
site.03.subj.DS-157.lab.IML-01242.iso.1	-2	-6.06	-4.06	-6.97	NA	1	-4.32	0	-2	-2	-3.06	-4.06	-4.06	ERS5320142	30270
site.04.subj.01226.lab.718855.iso.1	-2	-5.06	-4.06	-3.06	1	0	-5.32	0	-1	-1	-2	-4.06	-4.06	ERS5282385	10349
site.06.subj.14025.lab.06MIL2161.iso.1	-2	-5.06	NA	-6.97	-1	-1	4.68	1	-2	-2	NA	-4.06	-4.06	ERS6420805	26965
site.08.subj.05TB11059.lab.25202.iso.1	-1	-6.06	-4.06	-6.06	0	NA	0.68	0	-2	-2	-4.06	-4.06	-4.06	ERS5317757	12483
site.05.subj.LS-1286.lab.MA-02635-18.iso.1	-2	-6.06	NA	-6.97	0	NA	NA	0	-1	-2	-2	2	4	ERS5302617	25994
site.04.subj.00908.lab.715518.iso.1	-2	NA	-4.06	-6.06	NA	0	-5.32	1	-1	NA	NA	-4.06	-4.06	ERS5282134	1843
site.14.subj.3501.lab.3501.iso.1	0	-4.06	-4.06	-6.97	0	0	1.68	1	-2	-2	-3.06	-3.06	NA	ERS5304087	16800
site.04.subj.00564.lab.709046.iso.1	-2	-6.06	-4.06	-6.06	NA	1	1.68	NA	4	-3.06	3	2	3	ERS5281941	1650
site.05.subj.PTAN-0246.lab.TAN-562.iso.1	-2	NA	-4.06	-6.06	-1	0	-5.32	0	-2	-3.06	NA	-4.06	-4.06	ERS1987266	735
site.10.subj.YA00026188.lab.YA00026188.iso.1	-2	-6.06	-4.06	-6.06	2	-1	1.68	0	-2	-2	-3.06	2	3	ERS5298018	2926
site.05.subj.LS-1400.lab.LS-10286-18.iso.1	-2	NA	NA	-6.06	NA	NA	-5.32	1	-1	-1	NA	-4.06	-4.06	ERS5302859	28533
site.05.subj.LR-2147.lab.FN-02215-15.iso.1	-2	-6.97	-5.06	-6.97	3	-2	0.68	0	-1	-2	-2	-3.06	NA	ERS5303500	30730
site.04.subj.00537.lab.706791.iso.1	-2	NA	-4.06	-5.06	NA	NA	NA	NA	NA	NA	-3.06	NA	3	ERS5281811	1551
site.08.subj.02TB1570.lab.20768.iso.1	-2	-5.06	-3.06	NA	3	1	1.68	0	NA	NA	NA	2	4	ERS5320850	32842
site.03.subj.GB-82130003.lab.IML-01453.iso.1	-2	NA	-5.06	-6.97	NA	0	-4.32	1	-2	NA	NA	-4.06	-5.06	ERS5320291	31232
site.20.subj.SA00200539.lab.YA00135086.iso.1	-1	-4.06	-3.06	-6.06	0	0	-4.32	1	0	-1	NA	-4.06	-4.06	ERS6421666	28437
site.05.subj.PTAN-0385.lab.TAN-589.iso.1	-1	-1	NA	NA	1	0	-4.32	2	-1	0	-1	-4.06	-3.06	ERS1987405	874
site.05.subj.LR-2335.lab.FN-01418-18.iso.1	-2	-5.06	NA	-6.97	1	0	-5.32	1	-1	-2	-1	2	4	ERS5303226	28919
site.08.subj.05TB12004.lab.21884.iso.1	-2	-6.06	-4.06	-6.06	NA	1	-5.32	0	NA	NA	NA	NA	NA	ERS5317685	12409
site.05.subj.PMK-1004.lab.MK-1656.iso.1	-2	-5.06	-4.06	-6.06	4	-1	0.68	1	-1	-1	-2	-3.06	3	ERS3371898	11709
site.10.subj.ST02824705.lab.ST02824705.iso.1	-2	-6.97	-5.06	-6.97	0	2	-0.32	0	-2	-2	-3.06	-4.06	-5.06	ERS6403229	29078
site.08.subj.24TB-083.lab.2337.iso.1	-1	-5.06	-4.06	-6.97	-1	0	-5.32	1	-1	NA	-2	-4.06	-5.06	ERS5317590	12307
site.14.subj.4294.lab.4294.iso.1	-2	-5.06	-5.06	-6.97	-1	1	-4.32	1	-2	-1	-3.06	-4.06	-5.06	ERS5304247	16960
site.08.subj.05TB32009.lab.1825.iso.1	-2	-6.97	-4.06	-6.06	-1	-1	-5.32	1	-3.06	-1	NA	-4.06	-5.06	ERS5317267	11963
site.03.subj.DR-47.lab.IML-01078.iso.1	-2	-6.06	-4.06	NA	2	3	0.68	0	1	-2	0	2	4	ERS5319985	30113
site.02.subj.0201.lab.2013221209.iso.1	-2	-5.06	-4.06	-6.06	1	1	-4.32	1	-1	-1	-2	-4.06	-4.06	ERS5300550	11360
site.10.subj.PS00230657.lab.PS00230657.iso.1	-1	-3.06	0	-4.06	1	NA	1.68	1	-1	NA	-1	-4.06	-2	ERS5298083	2991
site.04.subj.00450.lab.708225.iso.1	-2	-6.06	-4.06	NA	2	NA	1.68	NA	NA	-2	NA	NA	3	ERS5281911	1620
site.06.subj.06TB_0954.lab.06MIL1949.iso.1	-1	-2	-3.06	NA	NA	1	NA	NA	NA	0	NA	2	4	ERS5319861	26765
site.03.subj.JPN-R2012-0088.lab.JPN-R2012-0088.iso.1	-2	-6.06	-4.06	-6.06	1	3	1.68	0	-2	-4.06	-4.06	-3.06	NA	ERS5312426	26141
site.08.subj.23TB03-314.lab.2238.iso.1	-2	-6.06	-4.06	-6.06	0	-1	-5.32	0	-2	-2	-4.06	-4.06	-4.06	ERS5317510	12223
site.08.subj.05TB41038.lab.1915.iso.1	-1	-6.06	-4.06	-6.06	1	0	-5.32	1	NA	NA	-3.06	-4.06	-4.06	ERS5317335	12034
site.05.subj.LS-1214.lab.LS-10603-18.iso.1	-1	NA	-4.06	-6.97	0	1	-4.32	1	-1	-1	NA	-4.06	-3.06	ERS5302862	28536
site.05.subj.CA-0976.lab.CO-15782-18.iso.1	-1	-5.06	NA	NA	1	NA	-2.32	1	-1	NA	-1	-4.06	NA	ERS5302166	25543
site.02.subj.1007.lab.2013182024.iso.1	-2	-6.06	-4.06	-6.06	NA	NA	-4.32	0	-2	NA	-3.06	-4.06	NA	ERS5301183	15082
site.02.subj.0596.lab.242357-14.iso.1	-2	-4.06	NA	NA	1	0	-4.32	1	-2	-1	-2	-4.06	-4.06	ERS5298805	11195
site.04.subj.00337.lab.703717.iso.1	-2	-5.06	NA	-6.06	NA	3	1.68	0	4	NA	3	2	3	ERS5281576	1370
site.02.subj.0072.lab.22A023.iso.1	-1	-4.06	-2	-6.06	3	1	0.68	0	-1	0	-2	-1	3	ERS5300585	11395
site.03.subj.GB-92840130.lab.IML-01823.iso.1	-2	NA	NA	-4.06	NA	NA	-4.32	1	-1	-1	NA	-4.06	NA	ERS5320400	31341
site.10.subj.XD02339496.lab.XD02339496.iso.1	-2	-2	-3.06	NA	3	3	2.68	0	NA	-2	2	2	4	ERS6403311	29299
site.05.subj.PSLM-0842.lab.SLM-111.iso.1	4	-5.06	-4.06	-6.06	3	4	1.68	5	-1	-2	-1	2	3	ERS3371727	11538
site.04.subj.00727.lab.712056.iso.1	-2	-6.06	-4.06	-5.06	3	-2	-0.32	NA	-2	-1	NA	2	3	ERS5281982	1691
site.05.subj.PMOP-0551.lab.MOP-084.iso.1	4	-5.06	-4.06	-6.06	4	0	0.68	5	NA	-1	3	-3.06	3	ERS3371585	10116
site.03.subj.10963.lab.IML-00795.iso.1	-2	-6.06	-4.06	-6.97	1	0	1.68	1	-2	-1	-2	-1	NA	ERS5312645	26360
site.02.subj.0899.lab.22A133.iso.1	-1	-2	NA	-6.06	4	4	1.68	1	4	-1	3	NA	3	ERS5300998	14044
site.04.subj.00242.lab.702214.iso.1	-2	-5.06	-4.06	-6.06	3	0	0.68	0	4	-1	3	2	3	ERS5281504	1298
site.06.subj.MHL_0068-14.lab.06MIL0439.iso.1	-2	NA	-4.06	-6.06	1	1	1.68	0	NA	NA	0	2	3	ERS2394949	3643
site.10.subj.YA00105948.lab.YA00105948.iso.1	-1	-5.06	-4.06	-5.06	1	0	1.68	1	-1	-1	NA	-3.06	-4.06	ERS6403141	15399
site.14.subj.4226.lab.4226.iso.1	-1	-4.06	NA	NA	0	0	-4.32	1	NA	NA	-3.06	NA	-3.06	ERS5304182	16895
site.02.subj.1098.lab.2013185390.iso.1	-2	NA	-4.06	-6.06	1	0	0.68	0	-2	NA	-4.06	2	3	ERS5301272	15171
site.06.subj.06TB_1057.lab.06MIL2136.iso.1	-1	-4.06	NA	NA	2	3	-2.32	3	1	0	NA	2	4	ERS5318598	26942
site.08.subj.02TB2713.lab.26548.iso.1	-2	-6.06	NA	-6.06	NA	NA	NA	0	-3.06	-3.06	-4.06	-4.06	NA	ERS5319479	15882
site.05.subj.PMOP-0547.lab.MOP-077.iso.1	-1	-4.06	-4.06	-6.06	1	0	-4.32	1	-1	-1	-1	-4.06	-4.06	ERS3371581	10112
site.05.subj.LR-3076.lab.CR-01270-16.iso.1	-1	-6.06	-5.06	-6.97	-1	-2	0.68	1	NA	NA	-3.06	2	NA	ERS5303330	29023
site.05.subj.LS-1263.lab.MA-00276-19.iso.1	-1	-4.06	-4.06	NA	2	0	NA	1	-1	-1	-1	-4.06	NA	ERS5302506	25883
site.10.subj.TRL0025424.lab.TRL0025424.iso.1	-1	-3.06	-3.06	-6.06	1	NA	1.68	NA	NA	NA	-1	-4.06	-2	ERS5298093	3001
site.04.subj.01531.lab.726013.iso.1	-2	-4.06	-4.06	NA	NA	0	NA	1	NA	NA	NA	-4.06	NA	ERS5282635	10599
site.06.subj.06TB_0542.lab.06MIL1220.iso.1	-1	-5.06	-4.06	-6.06	NA	0	-4.32	2	-1	-1	-3.06	-4.06	-4.06	ERS5318471	26621
site.06.subj.06TB_1019.lab.06MIL2014.iso.1	-1	-5.06	-5.06	NA	NA	-1	NA	NA	-1	-1	NA	-4.06	-4.06	ERS5318565	26827
site.02.subj.1154.lab.2014291022.iso.1	1	-3.06	-3.06	NA	NA	1	NA	1	NA	NA	-3.06	-4.06	-4.06	ERS5301325	15224
site.06.subj.06TB_0846.lab.06MIL1793.iso.1	-1	-5.06	-3.06	NA	3	0	4.68	1	-1	-1	-2	2	4	ERS5318447	16583
site.05.subj.LS-0583.lab.LS-09795-18.iso.1	-1	NA	-5.06	-6.97	2	4	1.68	1	-1	NA	NA	-3.06	NA	ERS5302104	25180
site.20.subj.SA00394596.lab.YA00135273.iso.1	-2	-5.06	-4.06	-6.97	0	-1	-4.32	0	-2	-2	NA	-4.06	-4.06	ERS6421722	29159
site.03.subj.GB-84050021.lab.GB-84050021.iso.1	-2	NA	-4.06	-6.97	0	1	-4.32	1	-1	-1	-3.06	-4.06	-3.06	ERS5312608	26323
site.06.subj.N716.lab.06MIL1569.iso.1	5	NA	-3.06	NA	NA	NA	-5.32	5	-2	-1	-3.06	2	4	ERS5318225	16361
site.04.subj.00898.lab.716085.iso.1	-2	-5.06	NA	-4.06	3	NA	1.68	2	4	NA	3	2	3	ERS5282176	1885
site.10.subj.LA00633352.lab.LA00633352.iso.1	-2	-3.06	-3.06	-6.06	4	2	1.68	1	3	-1	3	2	3	ERS6402717	14166
site.04.subj.01396.lab.725331.iso.1	-2	-4.06	-4.06	-4.06	NA	1	-4.32	0	-2	-2	-4.06	-4.06	-4.06	ERS5282608	10572
site.04.subj.01095.lab.720374.iso.1	4	-6.06	NA	NA	3	NA	0.68	5	3	0	3	2	3	ERS5282443	10407
site.20.subj.SA00235834.lab.YA00132637.iso.1	-2	-5.06	-4.06	-6.06	0	0	-4.32	1	-1	-2	-1	-4.06	-4.06	ERS6421495	17017
site.05.subj.PTAN-0242.lab.TAN-609.iso.1	-2	-5.06	-4.06	-6.06	NA	1	NA	NA	-2	NA	NA	-4.06	-4.06	ERS1987262	731
site.02.subj.0235.lab.2013221009.iso.1	-2	-5.06	-4.06	-6.06	0	0	-4.32	1	-2	-1	NA	-4.06	-3.06	ERS5298825	11326
site.05.subj.PTAN-0209.lab.TAN-194.iso.1	-2	-5.06	-4.06	-6.06	1	0	-5.32	1	-1	-3.06	-2	-4.06	-4.06	ERS1987229	698
site.04.subj.01419.lab.725019.iso.1	-2	-4.06	NA	NA	2	0	-4.32	1	0	NA	-2	-4.06	-3.06	ERS5282593	10557
site.05.subj.PTAN-0294.lab.TAN-694.iso.1	-2	-5.06	-4.06	-6.06	0	0	-5.32	1	-1	-1	-1	-4.06	-4.06	ERS1987314	783
site.10.subj.YA00035658.lab.YA00035658.iso.1	-2	-5.06	-4.06	-6.06	3	4	NA	1	3	NA	2	2	3	ERS5298293	9998
site.03.subj.10911.lab.IML-01010.iso.1	-2	-6.06	-5.06	-6.97	2	1	0.68	0	-2	-2	-3.06	2	4	ERS5319687	26566
site.05.subj.PTAN-0477.lab.TAN-777.iso.1	-2	-4.06	-4.06	-6.06	0	3	-2.32	1	-1	NA	-2	-4.06	-4.06	ERS1987497	966
site.03.subj.10188.lab.IML-01045.iso.1	-2	-6.06	NA	-6.97	NA	1	0.68	0	-2	NA	-3.06	2	4	ERS5319718	26597
site.20.subj.SA01487962.lab.YA00135947.iso.1	-1	-4.06	-4.06	NA	0	NA	-4.32	2	-1	-1	-2	-4.06	NA	ERS6421780	29224
site.03.subj.DS-8.lab.IML-01215.iso.1	-1	-5.06	-4.06	-6.97	-1	-1	-4.32	1	-1	-2	-2	-4.06	-4.06	ERS5320115	30243
site.05.subj.LR-2234.lab.FN-01205-17.iso.1	-2	-5.06	-5.06	NA	3	2	0.68	0	-2	-2	-2	2	4	ERS5303589	30819
site.06.subj.06TB_0995.lab.06MIL1990.iso.1	-1	NA	-4.06	NA	NA	-1	-5.32	2	1	-1	0	-4.06	NA	ERS5319900	26804
site.02.subj.0428.lab.232082-15.iso.1	-2	-3.06	NA	-6.06	1	NA	1.68	1	-1	0	-2	-4.06	-3.06	ERS5300792	12649
site.05.subj.PMFR-0667.lab.MFR-026.iso.1	-2	-5.06	-4.06	-6.06	2	0	0.68	0	-1	-1	-2	2	3	ERS3371940	11751
site.05.subj.PTAN-0265.lab.TAN-611.iso.1	-2	-5.06	-4.06	-6.06	0	0	-5.32	1	-1	-1	NA	-4.06	-4.06	ERS1987285	754
site.02.subj.1100.lab.2013185579.iso.1	-2	-5.06	-4.06	-6.06	NA	NA	-4.32	1	-2	NA	NA	-4.06	-4.06	ERS5301274	15173
site.03.subj.GB-83350073.lab.83350073.iso.1	-2	-5.06	-4.06	-6.97	0	1	-5.32	1	-1	-1	-2	-4.06	-4.06	ERS5312566	26281
site.10.subj.YA00100100.lab.YA00100100.iso.1	-2	-4.06	-4.06	-5.06	1	0	-5.32	2	NA	-1	NA	-4.06	-4.06	ERS6403075	14524
site.06.subj.06TB_0855.lab.06MIL1803.iso.1	-2	-4.06	-2	NA	NA	NA	2.68	1	3	-2	NA	2	4	ERS5318457	16593
site.05.subj.LR-2102.lab.FN-01464-15.iso.1	-2	-6.06	-5.06	-6.97	1	3	-2.32	0	-2	-3.06	NA	1	4	ERS5303455	30685
site.04.subj.01483.lab.728624.iso.1	-2	NA	-4.06	-5.06	4	-1	1.68	1	-2	0	0	-4.06	2	ERS5282746	10710
site.05.subj.PTAN-0304.lab.TAN-706.iso.1	-1	-4.06	-4.06	-6.06	NA	1	-4.32	1	-1	-1	-1	-4.06	-3.06	ERS1987324	793
site.02.subj.1195.lab.2015291024.iso.1	-2	-5.06	-4.06	-6.06	1	0	-4.32	1	-2	-2	-3.06	-4.06	-4.06	ERS5301366	15265
site.05.subj.PTPI-0906.lab.TPI-235.iso.1	-2	-5.06	-4.06	-6.06	0	0	1.68	1	-1	-1	-2	-4.06	-4.06	ERS3371781	11592
site.20.subj.SCH8275207.lab.YA00134582.iso.1	-1	NA	-4.06	NA	NA	NA	-4.32	NA	NA	-1	NA	-4.06	NA	ERS6421604	28370
site.10.subj.YA00042240.lab.YA00042240.iso.1	-1	NA	-4.06	-6.06	0	-1	-4.32	1	-1	-2	-2	-4.06	-4.06	ERS6402776	14225
site.04.subj.01552.lab.728145.iso.1	-2	-6.06	-4.06	-5.06	4	-1	0.68	1	-1	-2	-3.06	0	3	ERS5282723	10687
site.02.subj.0673.lab.2014242052.iso.1	2	-5.06	-2	0	2	1	0.68	2	3	2	0	-3.06	-1	ERS5300750	12607
site.10.subj.YA00161030.lab.YA00161030.iso.1	-1	-4.06	NA	NA	0	0	NA	2	NA	NA	NA	-4.06	NA	ERS6403525	29516
site.03.subj.GB-93550001.lab.IML-01874.iso.1	-2	NA	-5.06	-6.97	NA	0	-5.32	NA	NA	NA	NA	-4.06	NA	ERS5320448	31389
site.05.subj.LS-1453.lab.LS-01420-19.iso.1	-2	-4.06	NA	NA	0	1	-4.32	1	NA	NA	NA	-4.06	-4.06	ERS5302846	28520
site.04.subj.00517.lab.706421.iso.1	-2	-6.06	-4.06	-6.06	NA	1	NA	0	NA	NA	NA	NA	3	ERS5281743	1517
site.06.subj.MHL_0155-14.lab.06MIL0158.iso.1	-1	-4.06	-2	-6.06	2	-1	0.68	0	-2	-2	-4.06	2	3	ERS5319024	13195
site.05.subj.CA-1035.lab.CO-14352-18.iso.1	-1	NA	NA	0	NA	NA	-4.32	1	-1	NA	NA	-4.06	NA	ERS5302489	25866
site.04.subj.00894.lab.714659.iso.1	-2	-3.06	NA	-5.06	NA	0	-4.32	1	NA	NA	-3.06	-4.06	-3.06	ERS5282095	1804
site.02.subj.0455.lab.251040-15.iso.1	-1	NA	NA	-6.06	0	0	-5.32	1	-1	-1	-2	-4.06	-4.06	ERS5300871	12728
site.08.subj.05TB32010.lab.1796.iso.1	-2	-6.06	NA	NA	NA	-2	-5.32	0	NA	NA	NA	-4.06	NA	ERS5317246	11941
site.06.subj.D210116.lab.06MIL1348.iso.1	-2	-4.06	NA	NA	0	NA	1.68	NA	-1	-1	-4.06	-4.06	-4.06	ERS5320503	31626
site.06.subj.SSM_0130-14.lab.06MIL0180.iso.1	-2	-5.06	-4.06	-6.06	-1	1	0.68	0	1	NA	0	2	3	ERS2394718	3412
site.03.subj.GB-83310031.lab.83310031.iso.1	-2	-6.06	-4.06	-6.97	-1	0	-4.32	1	-2	-2	-3.06	-4.06	-5.06	ERS5312552	26267
site.02.subj.0373.lab.233006-14.iso.1	-2	-4.06	-3.06	-6.06	NA	-1	-4.32	1	-1	-1	-2	-4.06	-3.06	ERS5298575	10926
site.10.subj.XD01222808.lab.XD01222808.iso.1	-1	-1	0	-6.97	NA	NA	NA	1	3	NA	2	-1	NA	ERS6403350	29340
site.20.subj.SA00451053.lab.YA00135778.iso.1	-1	-4.06	NA	NA	NA	1	-4.32	2	NA	0	NA	-4.06	-3.06	ERS6421802	29260
site.05.subj.PMK-0941.lab.MK-0511.iso.1	-1	-4.06	NA	-6.06	NA	0	1.68	1	-1	NA	NA	-4.06	-4.06	ERS3371835	11646
site.03.subj.10819.lab.IML-01024.iso.1	-2	-6.06	-5.06	-6.97	2	1	0.68	0	NA	-2	-3.06	2	4	ERS5319699	26578
site.14.subj.4305.lab.4305.iso.1	-2	-4.06	-3.06	-6.06	-1	0	-5.32	1	NA	NA	NA	-4.06	-4.06	ERS5304258	16971
site.03.subj.T8255.lab.IML00151.iso.1	-2	-5.06	-4.06	-6.97	-1	1	1.68	1	-1	NA	NA	-4.06	-4.06	ERS5319149	15534
site.03.subj.BOR-13462-16.lab.IML-00757.iso.1	-2	-3.06	-3.06	-6.97	1	-1	-0.32	1	2	2	NA	2	4	ERS5312663	26378
site.06.subj.MHL_1323-15-R.lab.06MIL0060.iso.1	-2	-5.06	-4.06	-6.06	1	3	-1.32	0	1	-2	-1	2	3	ERS2394610	3304
site.03.subj.GB-90550057.lab.IML-02009.iso.1	-1	-4.06	-4.06	-6.97	0	0	-5.32	1	-3.06	-1	-3.06	-4.06	-4.06	ERS5320246	31187
site.02.subj.0043.lab.2015231007.iso.1	-2	-4.06	-4.06	-6.06	1	1	-3.32	0	-2	-1	-2	-4.06	-4.06	ERS5300766	12623
site.10.subj.XD01024123.lab.XD01024123.iso.1	5	-4.06	NA	NA	NA	3	3.68	5	3	-1	3	1	4	ERS6403346	29336
site.05.subj.PTAN-0287.lab.TAN-673.iso.1	-2	-5.06	-4.06	-6.06	3	0	1.68	NA	-1	NA	-2	2	3	ERS1987307	776
site.10.subj.YA00136004.lab.YA00136004.iso.1	-1	-3.06	NA	NA	NA	NA	-4.32	1	-1	0	NA	-4.06	-1	ERS6403410	29401
site.05.subj.LS-0871.lab.MA-02639-18.iso.1	-2	-6.06	-5.06	-6.97	NA	-1	-5.32	0	-2	-3.06	-3.06	-4.06	-5.06	ERS5302618	25995
site.03.subj.GB-93530222.lab.IML-01864.iso.1	-2	-5.06	-5.06	-6.97	NA	0	-4.32	1	-2	NA	-3.06	-4.06	NA	ERS5320440	31381
site.08.subj.05TB32022.lab.1887.iso.1	0	NA	-4.06	-6.06	1	-1	-5.32	2	NA	NA	NA	NA	-4.06	ERS5317315	12013
site.10.subj.YA00031657.lab.YA00031657.iso.1	-2	-5.06	-4.06	-6.06	1	0	-4.32	1	-1	-1	-2	-4.06	-4.06	ERS6402755	14204
site.14.subj.4267.lab.4267.iso.1	-1	NA	NA	-6.06	NA	0	NA	1	-1	NA	NA	-4.06	NA	ERS5304221	16934
site.04.subj.00835.lab.707464.iso.1	-2	NA	-4.06	NA	NA	-1	-5.32	0	-2	-2	-4.06	-4.06	-4.06	ERS5281874	1585
site.05.subj.LR-3017.lab.CR-01774-15.iso.1	-2	-6.06	-5.06	-6.97	1	-1	0.68	1	-2	-2	-3.06	-3.06	NA	ERS5303270	28963
site.05.subj.PTAN-0196.lab.TAN-059.iso.1	4	-5.06	-4.06	-6.06	4	4	-0.32	5	-1	-1	-2	2	3	ERS1987216	685
site.08.subj.24TB00-056.lab.2420.iso.1	-2	-5.06	NA	-6.06	1	1	NA	1	-2	NA	NA	2	3	ERS5317653	12375
site.05.subj.PTAN-0024.lab.TAN-066.iso.1	-1	-4.06	-4.06	-6.06	0	1	NA	1	-1	0	NA	-4.06	-4.06	ERS1987044	513
site.10.subj.YA00023537.lab.YA00023537.iso.1	-2	-5.06	-4.06	-6.06	0	0	NA	1	-2	-2	-2	-4.06	-3.06	ERS5297938	2846
site.05.subj.CA-1598.lab.CO-14243-18.iso.1	-2	-5.06	-4.06	-5.06	0	-1	NA	1	0	-1	0	-4.06	-4.06	ERS5302827	28501
site.05.subj.PMK-1009.lab.MK-1720.iso.1	-2	-6.06	-4.06	-6.06	3	1	1.68	1	-2	-2	-3.06	2	3	ERS3371903	11714
site.05.subj.PTAN-0443.lab.TAN-185.iso.1	-1	-4.06	-4.06	-6.06	1	0	1.68	1	-1	-1	-1	-4.06	-4.06	ERS1987463	932
site.06.subj.06TB_1352.lab.06MIL2624.iso.1	-2	-4.06	NA	-4.06	0	-2	-4.32	1	-2	NA	-3.06	-4.06	-3.06	ERS5318656	30882
site.05.subj.LS-0932.lab.MA-02698-18.iso.1	-1	-5.06	NA	NA	0	0	-5.32	1	-1	-1	NA	-4.06	-5.06	ERS5302631	26008
site.10.subj.YA00067901.lab.YA00067901.iso.1	-2	NA	-4.06	-6.06	0	1	-4.32	1	-1	NA	NA	-4.06	-4.06	ERS6402919	14368
site.10.subj.YA00011214.lab.YA00011214.iso.1	-2	-4.06	NA	-6.06	1	0	-4.32	1	-1	-1	-2	2	3	ERS5298048	2956
site.03.subj.UA3-2017.lab.UA3-2017.iso.1	-2	-5.06	-4.06	-6.06	-1	1	NA	0	-2	NA	-3.06	-4.06	-4.06	ERS5312618	26333
site.04.subj.00446.lab.703753.iso.1	-2	-4.06	-2	NA	4	NA	0.68	NA	NA	-1	-2	2	3	ERS5281579	1373
site.05.subj.PTAN-0369.lab.TAN-503.iso.1	-2	-5.06	-4.06	-6.06	0	0	-4.32	0	NA	-1	NA	-4.06	-4.06	ERS1987389	858
site.08.subj.02TB1380.lab.20875.iso.1	-2	-6.97	-5.06	NA	NA	NA	NA	NA	NA	NA	NA	-4.06	NA	ERS5320860	32852
site.05.subj.PMOP-0601.lab.MOP-153.iso.1	-2	-5.06	-4.06	-6.06	4	-1	1.68	1	-1	-2	-2	-3.06	3	ERS3371636	10167
site.03.subj.GB-84620073.lab.IML-01458.iso.1	-2	-6.06	-4.06	-6.97	-1	0	-4.32	1	-1	NA	NA	-4.06	-4.06	ERS5320295	31236
site.05.subj.LS-0817.lab.MA-02437-18.iso.1	-2	-5.06	-5.06	-6.06	NA	NA	-5.32	1	NA	-2	NA	-4.06	NA	ERS5302580	25957
site.05.subj.CA-0917.lab.CO-15395-18.iso.1	-2	-5.06	-5.06	NA	NA	NA	-4.32	1	-1	-1	NA	NA	-5.06	ERS5302148	25525
site.04.subj.01150.lab.719416.iso.1	-2	-6.06	-4.06	-4.06	4	NA	-0.32	NA	3	NA	3	2	3	ERS5282407	10371
site.05.subj.PTAN-0032.lab.TAN-108.iso.1	-1	-5.06	-4.06	-6.06	1	0	-5.32	2	NA	NA	-1	-4.06	-4.06	ERS1987052	521
site.05.subj.PSLM-0766.lab.SLM-019.iso.1	-1	-5.06	-4.06	-6.06	3	4	0.68	1	3	NA	3	2	3	ERS3371796	11607
site.05.subj.LS-0493.lab.LS-08679-18.iso.1	-2	-5.06	-4.06	NA	0	NA	-4.32	0	-1	-1	NA	-4.06	-4.06	ERS5302090	25166
site.10.subj.YA00089972.lab.YA00089972.iso.1	-2	-5.06	-3.06	-5.06	1	0	1.68	1	NA	NA	NA	-4.06	-3.06	ERS6403045	14494
site.02.subj.1120.lab.2014185039.iso.1	-2	NA	-4.06	-6.06	0	NA	-5.32	0	-2	-2	-3.06	-4.06	-4.06	ERS5301293	15192
site.08.subj.05TB21044.lab.24041.iso.1	-2	-6.06	-4.06	-6.06	1	3	1.68	0	-3.06	-3.06	-4.06	-2	NA	ERS5317717	12443
site.08.subj.24TB00-016.lab.2248.iso.1	-1	-5.06	-4.06	-6.97	-1	0	0.68	1	-2	-2	-3.06	2	4	ERS5317519	12233
site.05.subj.PMK-1003.lab.MK-1635.iso.1	-2	-4.06	-4.06	-6.06	NA	0	1.68	1	-1	-1	NA	-4.06	-4.06	ERS3371897	11708
site.10.subj.YA00058805.lab.YA00058805.iso.1	-2	-4.06	-4.06	-6.06	0	0	-4.32	1	-1	-2	NA	-4.06	-4.06	ERS6402885	14334
site.08.subj.24TB00-027.lab.2340.iso.1	-1	NA	-4.06	-6.97	-1	NA	-1.32	0	-3.06	-2	-4.06	-4.06	-5.06	ERS5317592	12310
site.05.subj.PTAN-0114.lab.TAN-344.iso.1	-2	-4.06	NA	-6.06	0	0	-5.32	1	-1	-1	NA	-4.06	-2	ERS1987134	603
site.04.subj.01452.lab.733817.iso.1	-2	-6.06	-4.06	-6.06	NA	2	-5.32	0	-2	NA	-3.06	-4.06	-4.06	ERS5283022	12988
site.03.subj.GB-82840106.lab.82840106.iso.1	-2	-5.06	-5.06	-6.97	0	0	-5.32	1	-1	-2	-2	-4.06	-4.06	ERS5312492	26207
site.05.subj.LR-2014.lab.FN-00221-15.iso.1	-1	NA	NA	NA	2	3	NA	1	-1	-1	-1	2	NA	ERS5302963	28656
site.05.subj.LS-0834.lab.LS-10415-18.iso.1	-2	-5.06	-4.06	-6.06	NA	0	-4.32	NA	NA	-1	-2	-4.06	-5.06	ERS5302234	25611
site.02.subj.0255.lab.2013232008.iso.1	-2	-4.06	-4.06	-6.06	1	NA	-5.32	0	-1	-1	-2	-4.06	-3.06	ERS5300588	11398
site.10.subj.WGM0062304.lab.WGM0062304.iso.1	-2	NA	NA	NA	NA	NA	-5.32	0	-1	NA	NA	2	4	ERS6403452	29443
site.05.subj.PTAN-0235.lab.TAN-507.iso.1	-2	NA	-4.06	-6.06	0	0	-5.32	1	1	-2	0	NA	-4.06	ERS1987255	724
site.10.subj.YA00068781.lab.YA00068781.iso.1	-2	-5.06	-4.06	-6.06	0	0	-4.32	0	NA	-2	-2	-4.06	-4.06	ERS6402937	14386
site.04.subj.00723.lab.712337.iso.1	-2	-6.06	-4.06	-6.06	2	1	0.68	0	-2	-3.06	-3.06	1	3	ERS5281993	1702
site.03.subj.BOR-15652-15.lab.15652-15.iso.1	-2	-6.06	-4.06	-6.06	NA	-1	NA	0	-3.06	-4.06	-4.06	-4.06	-4.06	ERS5312371	26086
site.02.subj.1146.lab.2014185083.iso.1	-2	NA	-4.06	-6.06	1	-1	-5.32	0	-2	-2	-3.06	-4.06	-3.06	ERS5301319	15218
site.04.subj.00203.lab.702427.iso.1	-2	-4.06	-3.06	-6.06	-1	1	-4.32	1	-2	-1	-3.06	-4.06	NA	ERS5281518	1312
site.05.subj.LR-2220.lab.FN-00295-17.iso.1	-2	-4.06	-5.06	-6.06	NA	4	-1.32	1	-1	NA	NA	2	4	ERS5303575	30805
site.08.subj.02TB1596.lab.20323.iso.1	-1	NA	NA	-6.97	NA	NA	NA	1	NA	NA	NA	-4.06	NA	ERS5320823	32815
site.04.subj.01279.lab.725329.iso.1	-2	-4.06	-4.06	-4.06	NA	0	-4.32	0	-1	NA	-3.06	-4.06	-3.06	ERS5282607	10571
site.03.subj.BOR-18006982.lab.IML-00182.iso.1	-2	-4.06	-4.06	-6.97	2	3	4.68	0	NA	NA	NA	2	4	ERS5312400	26115
site.03.subj.T874.lab.IML-00006.iso.1	-2	-6.06	-4.06	-6.97	-1	0	-5.32	0	-2	-2	-3.06	-4.06	-5.06	ERS5319186	15571
site.04.subj.01442.lab.801067.iso.1	4	-5.06	-4.06	-5.06	4	4	0.68	5	0	-2	0	-3.06	3	ERS5283401	14875
site.08.subj.02TB0688.lab.18608.iso.1	-1	NA	NA	-6.06	NA	NA	1.68	1	-2	NA	NA	2	4	ERS5320742	32734
site.02.subj.0036.lab.2014222006.iso.1	-2	NA	-3.06	-6.06	-1	0	-5.32	0	-1	-1	-2	-3.06	-4.06	ERS5298519	10864
site.05.subj.CA-0038.lab.CO-06508-18.iso.1	-2	-5.06	-5.06	-5.06	1	-1	-5.32	1	-1	NA	NA	-4.06	-5.06	ERS5301888	16115
site.05.subj.PTAN-0008.lab.TAN-016.iso.1	-2	-4.06	-4.06	-6.06	0	1	NA	1	-1	-1	-2	-4.06	-3.06	ERS1987028	497
site.03.subj.DS-39.lab.IML-01209.iso.1	-2	NA	-3.06	-6.97	1	NA	-3.32	0	-1	-1	NA	-4.06	-3.06	ERS5320109	30237
site.08.subj.28TB-D19-003.lab.2655.iso.1	-2	-4.06	-4.06	NA	NA	2	1.68	0	-1	NA	-2	2	4	ERS5320610	32602
site.10.subj.YA00026189.lab.YA00026189.iso.1	-2	-4.06	-4.06	-6.06	0	3	-4.32	NA	-1	-2	-2	2	3	ERS5298030	2938
site.03.subj.GB-83240060.lab.GB-83240060.iso.1	-2	-6.06	-5.06	-6.97	0	1	-4.32	0	-2	-2	-3.06	-4.06	-5.06	ERS5312532	26247
site.10.subj.YA00025304.lab.YA00025304.iso.1	-2	-4.06	-4.06	-6.06	3	4	1.68	NA	-1	-1	-2	2	3	ERS5298228	3136
site.05.subj.LS-1641.lab.LS-01251-19.iso.1	-1	-4.06	NA	NA	0	1	-4.32	1	-1	0	NA	-4.06	-3.06	ERS5302905	28598
site.10.subj.XG00255349.lab.XG00255349.iso.1	-2	NA	NA	-6.06	1	2	-2.32	1	1	NA	0	-2	NA	ERS5298154	3062
site.05.subj.CA-0057.lab.CO-06484-18.iso.1	-2	-5.06	-4.06	-6.97	1	-1	-5.32	0	-1	-1	-1	-4.06	-4.06	ERS5301887	16114
site.05.subj.LR-2329.lab.FN-01268-18.iso.1	-2	-6.97	-5.06	-6.97	0	NA	-2.32	0	-2	NA	-3.06	NA	-4.06	ERS5303219	28912
site.05.subj.CA-1274.lab.CO-01613-19.iso.1	-1	-4.06	-4.06	NA	0	4	4.68	1	-1	NA	NA	-4.06	NA	ERS5302380	25757
site.10.subj.YA00106042.lab.YA00106042.iso.1	-2	-4.06	-3.06	-6.06	NA	0	-4.32	1	-1	-2	-1	-4.06	-3.06	ERS6403175	15433
site.05.subj.CA-0377.lab.CO-09859-18.iso.1	-2	NA	-5.06	-6.97	1	0	-5.32	1	-1	NA	NA	-4.06	-4.06	ERS5302017	16244
site.03.subj.10538.lab.IML-00832.iso.1	-2	-6.97	-5.06	-6.97	-1	0	-5.32	0	-2	-2	NA	-4.06	-5.06	ERS5312629	26344
site.02.subj.0154.lab.2013232052.iso.1	-2	NA	NA	-6.06	0	0	-5.32	1	NA	NA	NA	-4.06	NA	ERS5300603	11413
site.05.subj.CA-0371.lab.CO-09623-18.iso.1	-1	NA	-4.06	-6.97	0	0	-4.32	1	-1	-1	NA	-4.06	-4.06	ERS5302004	16231
site.04.subj.00297.lab.700367.iso.1	4	-3.06	-2	-6.06	3	2	1.68	5	3	2	2	1	3	ERS5281419	1213
site.05.subj.LS-1378.lab.MA-00354-19.iso.1	-2	-4.06	NA	NA	0	1	-4.32	NA	-1	NA	-1	-4.06	NA	ERS5302692	28262
site.10.subj.YA00046652.lab.YA00046652.iso.1	-1	-4.06	-4.06	-6.06	0	0	-5.32	2	NA	-3.06	-2	-4.06	-4.06	ERS6402818	14267
site.04.subj.01505.lab.724773.iso.1	-2	-5.06	-3.06	-4.06	NA	NA	1.68	2	NA	-1	NA	2	3	ERS5282580	10544
site.04.subj.01166.lab.717134.iso.1	-2	NA	-4.06	NA	NA	NA	NA	0	NA	NA	NA	NA	NA	ERS5282325	10289
site.04.subj.01492.lab.729418.iso.1	-2	-2	NA	-1	NA	1	-4.32	1	NA	NA	NA	-4.06	NA	ERS5282770	10734
site.03.subj.DR-26.lab.IML-01076.iso.1	-2	NA	NA	-6.97	NA	1	1.68	0	1	NA	1	2	4	ERS5319983	30111
site.03.subj.GB-83510073.lab.83510073.iso.1	-1	-5.06	-5.06	-6.97	-1	0	-4.32	1	-1	-1	-2	-4.06	-4.06	ERS5312536	26251
site.05.subj.CA-0217.lab.CO-09657-18.iso.1	-1	-4.06	-3.06	-6.97	NA	0	-4.32	1	NA	-1	NA	-4.06	NA	ERS5302007	16234
site.08.subj.28TB-D18-003.lab.2995.iso.1	-2	-6.06	-5.06	-6.97	-1	NA	NA	0	NA	-1	-4.06	NA	NA	ERS5320639	32631
site.03.subj.BOR-13128-14.lab.13128-14.iso.1	-2	-5.06	-4.06	-6.06	2	4	1.68	0	-2	-3.06	-3.06	NA	3	ERS5312373	26088
site.02.subj.0913.lab.22A147.iso.1	4	-2	-2	-6.06	4	4	1.68	5	4	NA	3	2	3	ERS5301012	14058
site.04.subj.01455.lab.800174.iso.1	-2	NA	-4.06	-6.06	NA	NA	NA	0	NA	NA	-3.06	2	3	ERS5283169	13571
site.10.subj.YA00020529.lab.YA00020529.iso.1	4	-2	NA	-6.06	3	3	1.68	5	3	NA	3	1	3	ERS5297987	2895
site.10.subj.YA00027783.lab.YA00027783.iso.1	-2	-5.06	NA	-6.06	2	4	1.68	5	-1	NA	-2	NA	3	ERS5298244	9949
site.04.subj.01290.lab.722418.iso.1	-2	NA	NA	-6.06	NA	NA	1.68	NA	0	-4.06	2	-1	3	ERS5282528	10492
site.03.subj.JPN-R2011-0065.lab.JPN-R2011-0065.iso.1	-2	-5.06	-4.06	-6.06	2	4	-1.32	3	1	NA	NA	NA	3	ERS5312413	26128
site.02.subj.1142.lab.2014185079.iso.1	-2	NA	-4.06	-6.06	0	-1	-5.32	0	-2	NA	-3.06	-4.06	-4.06	ERS5301315	15214
site.03.subj.GB-90940120.lab.IML-01978.iso.1	-2	-5.06	-3.06	-6.06	NA	0	-4.32	1	NA	NA	NA	-4.06	NA	ERS5320216	31157
site.10.subj.YA00028915.lab.YA00028915.iso.1	-1	NA	-2	-6.06	3	1	-4.32	2	-1	0	-1	-4.06	-1	ERS5298255	9960
site.04.subj.01041.lab.718461.iso.1	-2	-5.06	-4.06	NA	1	1	-5.32	0	-1	NA	-2	-4.06	-4.06	ERS5282362	10326
site.04.subj.01127.lab.721246.iso.1	4	-3.06	NA	1	NA	NA	1.68	5	4	2	3	NA	3	ERS5282482	10446
site.06.subj.06TB_0262.lab.06MIL1256.iso.1	-1	-4.06	-3.06	NA	NA	-1	-5.32	1	-1	-1	-2	-4.06	-3.06	ERS5318911	31544
site.08.subj.24TB00-042.lab.2352.iso.1	-1	-5.06	-2	-6.97	0	NA	-5.32	1	-3.06	NA	-4.06	-4.06	-3.06	ERS5317603	12322
site.02.subj.0011.lab.2014222046.iso.1	-2	-4.06	NA	-6.06	1	0	-4.32	1	-2	-1	-2	-4.06	-4.06	ERS5298539	10887
site.03.subj.BOR-8122-17.lab.8122.iso.1	-1	-4.06	-3.06	-6.06	1	2	0.68	3	-2	-3.06	-3.06	2	3	ERS5312397	26112
site.04.subj.01225.lab.720110.iso.1	-2	-6.06	-4.06	-6.06	NA	0	NA	0	NA	-4.06	3	-2	NA	ERS5282857	10821
site.03.subj.GB-82940003.lab.82940003.iso.1	-2	-6.97	-5.06	-6.97	-1	0	-4.32	0	-3.06	-2	-4.06	-4.06	-5.06	ERS5312488	26203
site.02.subj.0390.lab.235019-14.iso.1	-2	-4.06	NA	-6.06	1	0	-5.32	1	-1	-1	-2	-4.06	NA	ERS5298619	10972
site.05.subj.PTAN-0489.lab.TAN-802.iso.1	-1	-4.06	-3.06	-6.06	0	0	-5.32	1	-1	-1	-1	-4.06	-4.06	ERS1987509	978
site.03.subj.BOR-5306-16.lab.5306-16.iso.1	-2	-5.06	-4.06	-6.06	1	1	1.68	NA	-2	-2	-4.06	2	3	ERS5312369	26084
site.03.subj.T6237.lab.IML-00094.iso.1	-2	-5.06	-4.06	-6.97	-1	0	-5.32	0	-2	-2	-2	-4.06	-5.06	ERS5319095	15480
site.05.subj.CA-0113.lab.CO-07655-18.iso.1	-2	-5.06	-5.06	-6.97	-1	-2	-0.32	0	-2	-3.06	NA	-4.06	-5.06	ERS5301943	16170
site.04.subj.01495.lab.800680.iso.1	-2	-6.06	-4.06	-5.06	0	0	-5.32	0	-1	-1	NA	-4.06	-4.06	ERS5283084	13050
site.06.subj.SSM_0157-14.lab.06MIL0311.iso.1	-1	-6.06	-4.06	-6.06	2	-1	0.68	1	NA	-2	1	2	3	ERS2394836	3530
site.05.subj.LR-2029.lab.FN-00383-15.iso.1	-2	-6.06	-5.06	-6.97	1	4	NA	1	-2	NA	-3.06	2	4	ERS5302977	28670
site.10.subj.YA00021571.lab.YA00021571.iso.1	-2	-5.06	-4.06	-6.06	0	0	-4.32	2	-2	-2	-2	-4.06	-4.06	ERS5298213	3121
site.05.subj.LS-1292.lab.MA-08559-18.iso.1	-1	-4.06	NA	-6.06	1	1	-4.32	1	NA	-1	NA	-4.06	-4.06	ERS5303421	30651
site.08.subj.05TB11090.lab.26774.iso.1	-2	-6.06	-4.06	-6.06	0	-2	-5.32	1	NA	NA	NA	-4.06	-4.06	ERS5317803	12530
site.05.subj.PTAN-0074.lab.TAN-230.iso.1	-2	-4.06	-4.06	-6.06	1	0	-5.32	1	-1	-1	-2	-4.06	-4.06	ERS1987094	563
site.08.subj.02TB0851.lab.18810.iso.1	-1	-4.06	NA	-6.97	3	1	1.68	0	-2	-1	-4.06	2	4	ERS5320759	32751
site.10.subj.YA00100098.lab.YA00100098.iso.1	-2	-6.97	-5.06	-6.97	1	-2	-5.32	0	-1	NA	NA	-4.06	-5.06	ERS6403113	15371
site.02.subj.0962.lab.22A202.iso.1	-2	-4.06	NA	-6.06	3	0	1.68	1	-1	-1	-1	-2	2	ERS5301063	14109
site.04.subj.00114.lab.629889.iso.1	0	-4.06	-4.06	-6.06	0	0	-4.32	3	-1	-1	-2	-4.06	-4.06	ERS5281283	1077
site.05.subj.PTAN-0360.lab.TAN-426.iso.1	-2	-5.06	-4.06	-6.06	0	0	-4.32	0	-2	-2	-2	-4.06	-4.06	ERS1987380	849
site.05.subj.PMOP-0548.lab.MOP-078.iso.1	-2	-5.06	-4.06	-6.06	4	0	1.68	0	-2	-1	-3.06	0	3	ERS3371582	10113
site.08.subj.05TB12001.lab.21742.iso.1	-2	NA	NA	NA	NA	NA	NA	1	NA	NA	NA	-4.06	NA	ERS5317681	12405
site.14.subj.4278.lab.4278.iso.1	-2	-5.06	-4.06	-6.97	NA	3	-3.32	0	NA	-1	-2	-4.06	-5.06	ERS5304232	16945
site.06.subj.N101.lab.06MIL1596.iso.1	5	-5.06	NA	-6.06	NA	0	-5.32	5	-1	-2	-2	2	4	ERS5318251	16387
site.10.subj.YA00020411.lab.YA00020411.iso.1	-2	-4.06	-4.06	-6.06	1	0	-3.32	2	-2	-1	-2	2	3	ERS5297986	2894
site.05.subj.PTAN-0468.lab.TAN-514.iso.1	-2	-4.06	-4.06	-6.06	1	0	-4.32	1	-1	-1	NA	-4.06	-4.06	ERS1987488	957
site.04.subj.01123.lab.717547.iso.1	-2	-5.06	-4.06	NA	1	-1	-5.32	1	-1	-1	NA	-4.06	-4.06	ERS5282332	10296
site.05.subj.PMK-1054.lab.MK-2433.iso.1	4	-5.06	-4.06	-6.06	2	2	0.68	5	4	-2	3	2	3	ERS3371710	10241
site.08.subj.24TB00-039.lab.2366.iso.1	-2	-6.06	-5.06	-6.97	-1	-1	-5.32	0	-3.06	-2	-4.06	-4.06	-5.06	ERS5317615	12334
site.05.subj.CA-0045.lab.CO-05716-18.iso.1	-2	-6.06	-4.06	-6.97	NA	-2	-4.32	0	-2	-2	-3.06	-4.06	-5.06	ERS5301856	16083
site.20.subj.SA00261254.lab.YA00135101.iso.1	-2	-4.06	-4.06	NA	1	0	-4.32	NA	-1	-1	-1	-4.06	-4.06	ERS6421671	28442
site.05.subj.LS-1422.lab.SJ-01226-19.iso.1	-1	-4.06	-3.06	-6.06	0	-1	NA	1	-1	-1	NA	-4.06	-4.06	ERS5302758	28328
site.08.subj.05TB31005.lab.1787.iso.1	-2	-5.06	NA	-6.97	0	1	-5.32	NA	NA	NA	NA	-4.06	NA	ERS5317239	11934
site.02.subj.0021.lab.2014232001.iso.1	-2	-5.06	-4.06	-6.06	1	4	-2.32	1	NA	-1	-2	-4.06	-4.06	ERS5300721	12578
site.02.subj.0620.lab.235132-15.iso.1	-1	-2	1	-5.06	NA	0	-4.32	2	2	0	NA	-4.06	-3.06	ERS5300840	12697
site.10.subj.YA00056654.lab.YA00056654.iso.1	-2	-5.06	-4.06	-6.06	1	0	-5.32	2	-1	-2	-1	-4.06	-4.06	ERS6402870	14319
site.04.subj.00394.lab.707840.iso.1	-2	-4.06	-4.06	-6.06	NA	0	-5.32	0	NA	NA	-4.06	-4.06	-4.06	ERS5281890	1599
site.05.subj.LS-1120.lab.MA-00032-19.iso.1	-2	NA	NA	NA	NA	1	-4.32	2	-1	NA	NA	-4.06	-3.06	ERS5302295	25672
site.05.subj.LS-0822.lab.MA-02495-18.iso.1	-1	NA	-4.06	NA	NA	1	-4.32	1	-1	-1	NA	-4.06	-4.06	ERS5302594	25971
site.08.subj.23TB03-137.lab.2212.iso.1	-2	-5.06	-4.06	NA	NA	0	-4.32	NA	-2	-2	-2	-4.06	-3.06	ERS5317490	12201
site.02.subj.0579.lab.242351-14.iso.1	-2	-3.06	NA	-5.06	1	NA	-4.32	1	-1	-1	-1	-4.06	-3.06	ERS5300761	12618
site.03.subj.GB-94140150.lab.IML-02029.iso.1	-2	-4.06	-4.06	NA	NA	0	-4.32	1	NA	NA	NA	-4.06	-3.06	ERS5320264	31205
site.05.subj.LR-2343.lab.FN-01764-18.iso.1	-2	-4.06	NA	-6.06	0	0	1.68	1	-1	-2	-1	-4.06	-3.06	ERS5303244	28937
site.10.subj.YA00038878.lab.YA00038878.iso.1	-2	-6.06	-4.06	-6.06	3	4	1.68	0	2	-2	1	2	3	ERS5297881	2789
site.10.subj.YA00106075.lab.YA00106075.iso.1	-1	-5.06	NA	-6.06	0	1	NA	1	-2	-1	-3.06	-4.06	-4.06	ERS6403201	15459
site.05.subj.LS-1254.lab.MA-00211-19.iso.1	-1	-4.06	-4.06	-5.06	NA	1	-4.32	1	-1	-1	0	-4.06	-4.06	ERS5302496	25873
site.08.subj.24TB00-058.lab.2417.iso.1	-2	-6.06	-4.06	-6.06	NA	1	-5.32	0	-1	-2	-3.06	-4.06	-4.06	ERS5317651	12372
site.02.subj.0062.lab.22A012.iso.1	-1	-4.06	-3.06	-6.06	4	4	1.68	1	3	-1	3	2	3	ERS5298505	10850
site.05.subj.LR-2399.lab.FN-01726-18.iso.1	-2	-6.06	-5.06	-6.97	1	0	0.68	0	-2	-3.06	-3.06	2	NA	ERS5303242	28935
site.05.subj.LR-2337.lab.FN-01461-18.iso.1	-2	-6.06	-5.06	-6.97	-1	NA	0.68	0	-2	NA	NA	2	-4.06	ERS5303228	28921
site.02.subj.0354.lab.235118-15.iso.1	-2	-4.06	-4.06	-6.06	0	1	-4.32	1	-2	-2	-3.06	-4.06	-4.06	ERS5300838	12695
site.10.subj.YA00043552.lab.YA00043552.iso.1	-1	-4.06	-4.06	NA	0	0	NA	2	-1	NA	-2	-4.06	-4.06	ERS6402795	14244
site.10.subj.XD01422345.lab.XD01422345.iso.1	-1	NA	NA	NA	3	3	4.68	1	NA	NA	NA	2	4	ERS6403357	29347
site.05.subj.PMOP-0523.lab.MOP-040.iso.1	-1	-5.06	-4.06	-6.06	4	-1	0.68	2	-1	0	-2	-3.06	3	ERS3371558	10089
site.08.subj.02TB3041.lab.26616.iso.1	-1	-5.06	-4.06	-6.06	-1	1	-5.32	1	NA	-1	-4.06	-4.06	-4.06	ERS5319506	15909
site.10.subj.YA00128361.lab.YA00128361.iso.1	-1	-6.06	-4.06	NA	NA	1	-1.32	1	NA	-1	NA	-4.06	-4.06	ERS6422050	25360
site.05.subj.LS-1267.lab.MA-00432-19.iso.1	-1	-4.06	-4.06	NA	NA	0	1.68	1	-1	NA	NA	2	4	ERS5302512	25889
site.03.subj.DR-254.lab.IML-01173.iso.1	-2	-6.06	-4.06	-6.97	NA	0	1.68	1	1	-2	NA	2	4	ERS5320074	30202
site.05.subj.LR-2251.lab.FN-00446-17.iso.1	-1	-6.06	-5.06	-6.97	0	4	0.68	1	-2	-3.06	-3.06	0	NA	ERS5303604	30834
site.04.subj.00435.lab.704882.iso.1	-2	-4.06	NA	NA	0	NA	-5.32	NA	2	NA	0	-4.06	-4.06	ERS5281630	1424
site.10.subj.YA00024549.lab.YA00024549.iso.1	5	-4.06	-2	NA	3	2	3.68	5	3	NA	3	1	4	ERS6403631	29622
site.10.subj.XD01776017.lab.XD01776017.iso.1	4	NA	-4.06	-6.06	1	NA	NA	5	NA	NA	3	-1	NA	ERS6402728	14177
site.05.subj.CA-0006.lab.CO-05109-18.iso.1	-2	-5.06	-4.06	-6.97	-1	-2	NA	0	-2	-3.06	-2	-4.06	-4.06	ERS5301821	16048
site.04.subj.01372.lab.726443.iso.1	-2	-6.06	-4.06	-5.06	0	0	-5.32	0	-1	-2	-2	-4.06	-4.06	ERS5282649	10613
site.10.subj.YA00165982.lab.YA00165982.iso.1	5	NA	NA	NA	NA	NA	3.68	5	NA	NA	3	1	4	ERS6403565	29556
site.05.subj.PTAN-0190.lab.TAN-009.iso.1	-2	-5.06	-4.06	-6.06	0	1	-3.32	1	NA	NA	-2	-4.06	-4.06	ERS1987210	679
site.03.subj.DR-185.lab.IML-01137.iso.1	-2	-6.06	-4.06	-6.97	2	4	1.68	0	1	-2	NA	2	4	ERS5320044	30172
site.02.subj.0787.lab.2013241439.iso.1	-1	-4.06	NA	-4.06	NA	-1	NA	2	NA	0	-1	-4.06	-3.06	ERS5300976	14022
site.02.subj.0236.lab.2013221007.iso.1	-2	-5.06	-4.06	-6.06	0	NA	-4.32	1	-1	-1	-2	-4.06	-3.06	ERS5298824	11325
site.10.subj.YA00038904.lab.YA00038904.iso.1	4	-1	NA	-5.06	2	2	1.68	5	NA	0	1	NA	1	ERS5297895	2803
site.04.subj.00794.lab.709866.iso.1	-2	-6.06	-4.06	-6.06	2	0	0.68	0	NA	NA	2	2	3	ERS5281953	1662
site.04.subj.01002.lab.717763.iso.1	-2	-6.06	-4.06	NA	4	2	1.68	0	4	NA	3	2	3	ERS5282338	10302
site.04.subj.01494.lab.721987.iso.1	-2	-4.06	-4.06	NA	NA	0	-4.32	NA	NA	-1	-3.06	-4.06	-3.06	ERS5282518	10482
site.10.subj.YA00073367.lab.YA00073367.iso.1	-2	-4.06	NA	-6.06	0	1	-3.32	1	NA	NA	NA	-4.06	-4.06	ERS6402972	14421
site.02.subj.0736.lab.2013221227.iso.1	-2	-5.06	-3.06	1	1	0	NA	1	-2	-1	-2	2	3	ERS5301060	14106
site.08.subj.24TB00-041.lab.2349.iso.1	-1	NA	-3.06	0	0	-2	NA	NA	-2	-1	NA	-4.06	-5.06	ERS5317600	12319
site.04.subj.01460.lab.727820.iso.1	-2	-5.06	-4.06	-5.06	1	-1	-4.32	0	1	NA	-1	-4.06	-4.06	ERS5282716	10680
site.05.subj.PMFR-0734.lab.MFR-225.iso.1	-2	-5.06	-4.06	-6.06	4	0	0.68	1	-1	NA	-2	-3.06	3	ERS3372008	11819
site.20.subj.SCH8339508.lab.YA00134594.iso.1	-1	-4.06	-4.06	-6.06	NA	1	-4.32	1	NA	-1	-1	-4.06	NA	ERS6421607	28373
site.10.subj.YA00099981.lab.YA00099981.iso.1	-1	-4.06	NA	-5.06	1	0	-4.32	2	-1	0	NA	-4.06	-2	ERS6402721	14170
site.04.subj.01467.lab.801082.iso.1	-2	-4.06	-3.06	-4.06	2	0	-4.32	NA	-1	-2	-2	-4.06	-3.06	ERS5283187	13589
site.10.subj.YA00089292.lab.YA00089292.iso.1	-2	-5.06	-4.06	-6.06	0	1	1.68	1	-1	-1	-2	-4.06	-3.06	ERS6403000	14449
site.14.subj.4217.lab.4217.iso.1	-1	NA	-3.06	-6.06	1	0	-4.32	1	-2	NA	NA	-4.06	-3.06	ERS5304173	16886
site.06.subj.06TB_0917.lab.06MIL1912.iso.1	-1	NA	NA	NA	0	0	NA	2	-2	NA	-2	-4.06	-4.06	ERS5318533	26729
site.03.subj.UA28-2017.lab.UA28-2017.iso.1	4	-6.06	-3.06	-6.06	1	2	0.68	5	NA	-3.06	NA	2	3	ERS5312464	26179
site.03.subj.T6532.lab.IML-00101.iso.1	-2	-5.06	-4.06	-6.06	0	0	-5.32	1	NA	-2	-2	-4.06	-4.06	ERS5319102	15487
site.10.subj.XD01187994.lab.XD01187994.iso.1	5	-2	NA	NA	NA	3	4.68	5	NA	NA	3	2	4	ERS6403348	29338
site.08.subj.05TB23027.lab.24446.iso.1	-2	-6.06	-4.06	-6.06	0	4	-3.32	0	NA	NA	-4.06	-4.06	-4.06	ERS5317720	12446
site.08.subj.28TB-D01-004.lab.3080.iso.1	-1	-5.06	-3.06	NA	NA	0	2.68	NA	NA	NA	NA	2	4	ERS5320643	32635
site.05.subj.CA-1509.lab.CO-01003-19.iso.1	-2	NA	-5.06	NA	NA	-1	-4.32	0	-2	-2	-2	-4.06	-5.06	ERS5303651	32193
site.04.subj.01391.lab.724193.iso.1	-2	-5.06	-4.06	-5.06	0	0	-4.32	0	-1	-2	-2	-4.06	-4.06	ERS5282562	10526
site.05.subj.PSLM-0788.lab.SLM-046.iso.1	4	-6.06	-4.06	NA	3	2	1.68	5	4	-1	3	NA	3	ERS3372061	11872
site.06.subj.BVH_0014-14.lab.06MIL0238.iso.1	-2	-5.06	-4.06	-6.06	2	NA	0.68	NA	-3.06	-2	-4.06	NA	NA	ERS2394770	3464
site.04.subj.00676.lab.707633.iso.1	-2	-6.06	-4.06	NA	4	0	0.68	0	NA	-3.06	NA	NA	3	ERS5281884	1593
site.05.subj.LR-3006.lab.CR-01479-15.iso.1	0	-6.97	-5.06	-6.97	0	1	1.68	NA	NA	NA	-2	NA	NA	ERS5303259	28952
site.03.subj.BOR-4063-17.lab.4063-17.iso.1	-2	-6.97	NA	-6.97	NA	4	NA	0	-2	NA	-3.06	2	4	ERS5312394	26109
site.10.subj.YA00036014.lab.YA00036014.iso.1	-2	-2	-4.06	-6.06	NA	-1	-4.32	1	-2	0	NA	-4.06	-4.06	ERS5298118	3026
site.02.subj.0198.lab.2013221238.iso.1	-2	-2	NA	-6.06	NA	-1	-5.32	1	-1	0	-1	-4.06	-4.06	ERS5300553	11363
site.08.subj.02TB1922.lab.21350.iso.1	-1	-5.06	-4.06	NA	0	NA	1.68	1	NA	NA	NA	-4.06	NA	ERS5320928	32920
site.05.subj.PSLM-0817.lab.SLM-079.iso.1	-2	-5.06	-4.06	-6.06	2	2	0.68	0	-1	-2	-2	1	3	ERS3372087	11898
site.10.subj.WG00267926.lab.WG00267926.iso.1	-2	-4.06	-3.06	NA	3	4	0.68	1	NA	-2	-2	2	4	ERS6403451	29442
site.10.subj.YA00020116.lab.YA00020116.iso.1	-2	-4.06	-3.06	-6.06	0	0	-4.32	1	NA	-1	-3.06	-4.06	-4.06	ERS5297927	2835
site.04.subj.00188.lab.701354.iso.1	-2	-5.06	-4.06	-6.06	2	3	1.68	0	-3.06	-1	-3.06	2	3	ERS5281464	1258
site.10.subj.YA00046949.lab.YA00046949.iso.1	-2	-4.06	-2	-6.06	4	4	1.68	1	-1	-2	-2	2	3	ERS5298340	10045
site.05.subj.PMFR-0731.lab.MFR-220.iso.1	-2	-5.06	-4.06	-6.06	3	0	1.68	1	-1	-1	-2	-3.06	3	ERS3372005	11816
site.06.subj.MHL_0245-14.lab.06MIL0012.iso.1	-2	-6.06	-4.06	-6.06	2	1	1.68	0	1	-2	-1	NA	2	ERS5319010	13181
site.03.subj.T8833.lab.IML00170.iso.1	-2	-6.97	-5.06	-6.97	-1	0	0.68	0	-2	-2	-3.06	-4.06	-5.06	ERS5319169	15554
site.06.subj.SZH_0036-14.lab.06MIL0253.iso.1	-2	-6.06	NA	-6.06	2	NA	1.68	NA	0	NA	-2	-2	3	ERS2394783	3477
site.08.subj.05TB23016.lab.23537.iso.1	-2	-6.06	-4.06	-6.06	-2	-1	NA	0	-3.06	NA	-4.06	-4.06	-4.06	ERS5317702	12427
site.20.subj.SA00239168.lab.YA00135096.iso.1	-1	-4.06	NA	NA	NA	0	-4.32	NA	NA	-1	NA	-4.06	-4.06	ERS6421668	28439
site.10.subj.XD02391024.lab.XD02391024.iso.1	5	NA	NA	-6.97	NA	2	1.68	5	1	-2	0	1	4	ERS6403378	29369
site.03.subj.11077.lab.IML-00978.iso.1	-2	-5.06	-5.06	-6.97	2	4	3.68	1	2	-2	1	2	4	ERS5319657	26536
site.06.subj.06TB_0988.lab.06MIL1983.iso.1	-1	NA	-4.06	-5.06	NA	1	2.68	1	-1	NA	NA	NA	4	ERS5319893	26797
site.03.subj.GB-83030096.lab.83030096.iso.1	-2	-5.06	-4.06	-6.97	1	0	1.68	0	-2	-2	-3.06	-4.06	-5.06	ERS5312503	26218
site.05.subj.PTAN-0361.lab.TAN-435.iso.1	-2	-5.06	-4.06	-6.06	0	0	-4.32	2	-2	-1	-2	-4.06	-4.06	ERS1987381	850
site.06.subj.SZH_0042-14.lab.06MIL0358.iso.1	-2	-6.06	-4.06	-6.06	-1	-1	-5.32	NA	-2	-3.06	-4.06	2	3	ERS2394877	3571
site.05.subj.LR-2069.lab.FN-01006-15.iso.1	-2	-6.06	-5.06	-6.97	3	-1	0.68	1	NA	-1	-2	-3.06	4	ERS5303016	28709
site.05.subj.PMFR-0695.lab.MFR-107.iso.1	-1	-4.06	-4.06	-6.06	1	0	-5.32	2	-1	-1	-2	-4.06	-4.06	ERS3371968	11779
site.08.subj.24TB00-059.lab.2444.iso.1	-2	-5.06	-4.06	-6.06	0	0	-5.32	1	-1	-2	-2	-4.06	NA	ERS5317673	12397
site.05.subj.LR-3114.lab.CR-02000-16.iso.1	1	NA	NA	NA	3	NA	NA	5	NA	-1	2	2	4	ERS5303368	29061
site.04.subj.00363.lab.700271.iso.1	4	-6.06	-4.06	-6.06	3	3	1.68	5	NA	-2	-1	2	3	ERS5281415	1209
site.04.subj.01174.lab.730238.iso.1	-2	-3.06	NA	-5.06	1	1	-4.32	1	NA	-1	-3.06	-4.06	NA	ERS5282799	10763
site.05.subj.LS-1318.lab.LS-01152-19.iso.1	-2	-5.06	-4.06	-6.97	0	NA	-4.32	1	-1	-1	-1	-4.06	-5.06	ERS5302210	25587
site.10.subj.YA00021499.lab.YA00021499.iso.1	-1	-4.06	-3.06	-6.06	0	0	-5.32	2	-1	NA	-2	-4.06	-3.06	ERS5298206	3114
site.03.subj.DR-17.lab.IML-01066.iso.1	-2	-4.06	NA	-6.97	4	2	1.68	0	3	NA	2	2	4	ERS5319973	30101
site.03.subj.GB-83360003.lab.83360003.iso.1	-2	-5.06	-5.06	-6.97	-1	0	-4.32	1	-2	-1	-3.06	-4.06	-4.06	ERS5312531	26246
site.05.subj.CA-0900.lab.CO-15149-18.iso.1	-1	-5.06	-4.06	-6.06	1	1	-4.32	1	-1	-1	-1	-4.06	-4.06	ERS5302137	25514
site.06.subj.13320.lab.06MIL2146.iso.1	-2	-5.06	-4.06	NA	-1	NA	1.68	0	-2	-2	NA	0	4	ERS6420792	26952
site.05.subj.LS-1256.lab.MA-00217-19.iso.1	-1	-4.06	-4.06	NA	NA	1	-4.32	1	-1	-1	NA	-4.06	-3.06	ERS5302498	25875
site.08.subj.02TB1565.lab.20766.iso.1	-1	NA	NA	-6.97	0	NA	0.68	0	1	NA	NA	-4.06	-3.06	ERS5320848	32840
site.10.subj.YA00024321.lab.YA00024321.iso.1	5	-4.06	NA	NA	NA	2	4.68	5	NA	NA	2	NA	4	ERS6403628	29619
site.05.subj.PMK-0984.lab.MK-1285.iso.1	-2	-5.06	-4.06	-6.06	4	-1	0.68	1	-1	-1	-2	-3.06	3	ERS3371878	11689
site.10.subj.YA00029977.lab.YA00029977.iso.1	-2	NA	NA	NA	0	0	-4.32	NA	-1	-1	-2	-4.06	-2	ERS5298262	9967
site.05.subj.PMK-0976.lab.MK-1153.iso.1	-2	-4.06	-4.06	-6.06	2	0	0.68	1	0	-1	-1	2	3	ERS3371870	11681
site.05.subj.CA-1167.lab.CO-16014-18.iso.1	-1	NA	-4.06	NA	1	0	NA	1	-1	-1	NA	NA	-3.06	ERS5302182	25559
site.04.subj.00501.lab.703351.iso.1	-2	-6.06	-4.06	-6.06	2	2	0.68	0	4	-2	3	2	3	ERS5281560	1354
site.03.subj.GB-83840133.lab.83840133.iso.1	-2	-5.06	-4.06	-6.97	0	1	NA	1	-1	-1	-3.06	-4.06	-5.06	ERS5312577	26292
site.02.subj.0090.lab.22A042.iso.1	-1	-4.06	-3.06	-6.06	3	3	1.68	1	-2	NA	-2	2	3	ERS5300660	11470
site.08.subj.05TB11104.lab.27732.iso.1	-2	-5.06	-4.06	-6.06	0	0	-4.32	1	NA	-1	-4.06	-4.06	NA	ERS5317836	12563
site.04.subj.00329.lab.701705.iso.1	-2	-4.06	NA	-4.06	NA	1	-5.32	1	NA	-1	-2	-4.06	-2	ERS5281483	1277
site.05.subj.LR-2421.lab.FN-00692-18.iso.1	-2	-5.06	NA	NA	0	0	-5.32	0	-1	NA	NA	2	4	ERS5303194	28887
site.10.subj.QB00083412.lab.QB00083412.iso.1	-2	-4.06	-4.06	NA	NA	0	NA	NA	NA	-1	-1	-4.06	-2	ERS5298080	2988
site.03.subj.GB-83240055.lab.GB-83240055.iso.1	-2	-6.06	-5.06	-6.97	-1	1	-4.32	1	-2	-2	-3.06	-4.06	-5.06	ERS5312604	26319
site.03.subj.GB-93530151.lab.IML-01935.iso.1	-2	-6.06	-5.06	-6.97	0	0	-5.32	1	-1	NA	-2	-4.06	-3.06	ERS5320492	31433
site.10.subj.YA00064264.lab.YA00064264.iso.1	-2	-5.06	-3.06	-6.06	1	0	-4.32	1	-1	-1	-1	-4.06	-4.06	ERS6402907	14356
site.10.subj.TRL0018124.lab.TRL0018124.iso.1	-2	-4.06	-2	-6.06	1	2	-1.32	1	0	0	0	-4.06	-2	ERS5298089	2997
site.08.subj.05TB21077.lab.25204.iso.1	-2	-6.06	-4.06	-6.06	-1	0	-5.32	0	-2	NA	-4.06	-4.06	-4.06	ERS5317759	12485
site.05.subj.PMK-1007.lab.MK-1686.iso.1	-2	NA	-4.06	-6.06	-1	NA	-4.32	0	NA	-4.06	-3.06	NA	NA	ERS3371901	11712
site.08.subj.24TB00-007.lab.2243.iso.1	-2	-6.06	-4.06	-6.06	1	1	-5.32	1	-1	-1	NA	-4.06	-4.06	ERS5317514	12228
site.02.subj.0069.lab.22A019.iso.1	-1	-4.06	-2	-6.06	3	0	1.68	1	2	-1	2	2	3	ERS5298819	11320
site.02.subj.0010.lab.2014222040.iso.1	-2	-4.06	-4.06	-6.06	0	1	-5.32	0	-2	-2	-2	-4.06	-4.06	ERS5298536	10884
site.02.subj.1028.lab.2013184440.iso.1	-2	-6.06	-4.06	-6.06	NA	2	-0.32	0	-2	-3.06	-3.06	-4.06	-4.06	ERS5301203	15102
site.05.subj.PTAN-0154.lab.TAN-459.iso.1	-1	-4.06	-4.06	-6.06	NA	0	-4.32	NA	NA	-1	NA	-4.06	NA	ERS1987174	643
site.04.subj.00847.lab.717460.iso.1	-2	NA	-4.06	-3.06	NA	0	-4.32	0	-1	NA	-2	-4.06	-4.06	ERS5282235	1937
site.04.subj.00392.lab.715620.iso.1	-2	-5.06	-3.06	-5.06	4	1	0.68	0	-2	-1	-2	2	3	ERS5282140	1849
site.03.subj.UA20-2017.lab.UA20-2017.iso.1	-2	-5.06	-4.06	-6.06	-1	0	1.68	0	-2	-2	-3.06	-4.06	-4.06	ERS5312472	26187
site.10.subj.YA00046919.lab.YA00046919.iso.1	-2	-5.06	NA	-6.06	0	0	-5.32	1	-1	-1	-1	2	3	ERS5298334	10039
site.08.subj.02TB0067.lab.16799.iso.1	-1	NA	NA	-6.97	NA	NA	1.68	1	-2	NA	NA	-4.06	NA	ERS5320651	32643
site.05.subj.LR-2235.lab.FN-01217-17.iso.1	-1	-4.06	NA	-6.06	1	4	4.68	1	0	NA	-1	-4.06	-4.06	ERS5303590	30820
site.05.subj.PMFR-0725.lab.MFR-207.iso.1	-2	-5.06	-4.06	-6.06	2	2	1.68	0	-2	NA	-2	2	3	ERS3371998	11809
site.03.subj.10482.lab.IML-00974.iso.1	-2	-6.06	-5.06	-6.97	0	2	4.68	0	-2	-2	-3.06	2	4	ERS5319653	26532
site.10.subj.YA00126296.lab.YA00126296.iso.1	-1	-5.06	-4.06	NA	0	0	1.68	1	-1	-1	-2	-4.06	-3.06	ERS6403223	28553
site.06.subj.06TB_0643.lab.06MIL1527.iso.1	-1	NA	NA	-6.97	2	4	4.68	NA	-2	-2	-3.06	2	4	ERS5318183	16319
site.08.subj.02TB0564.lab.20645.iso.1	-1	-4.06	NA	-6.97	NA	NA	1.68	NA	-1	NA	NA	-4.06	NA	ERS5320838	32830
site.04.subj.01082.lab.720442.iso.1	-2	-5.06	NA	NA	1	0	-5.32	NA	NA	-1	-2	-4.06	-4.06	ERS5282444	10408
site.04.subj.00506.lab.709045.iso.1	-2	-5.06	-4.06	-5.06	2	4	1.68	1	NA	NA	-2	2	3	ERS5281940	1649
site.02.subj.1105.lab.2014185012.iso.1	-2	-5.06	-4.06	-6.06	0	0	-4.32	0	-2	-2	-3.06	-4.06	-4.06	ERS5301279	15178
site.08.subj.02TB1463.lab.20775.iso.1	-2	-6.06	-4.06	NA	3	4	0.68	0	-2	-2	-4.06	2	4	ERS5320857	32849
site.03.subj.T2101.lab.IML-00036.iso.1	-2	-5.06	-4.06	-6.97	3	0	1.68	0	-2	-1	NA	-2	NA	ERS5319213	15598
site.08.subj.28TB-D05-002.lab.2580.iso.1	-2	-4.06	NA	-6.06	NA	0	1.68	1	0	-2	NA	2	4	ERS5320600	32592
site.05.subj.PTAN-0402.lab.TAN-675.iso.1	-1	-4.06	-4.06	-6.06	1	0	-4.32	1	-1	0	-2	-4.06	-3.06	ERS1987422	891
site.03.subj.DR-190.lab.IML-01140.iso.1	-2	-6.06	-4.06	-6.97	NA	NA	1.68	0	2	NA	NA	1	NA	ERS5320047	30175
site.08.subj.24TB00-043.lab.2383.iso.1	-2	-6.97	-5.06	-6.97	NA	NA	NA	1	-3.06	NA	-4.06	-4.06	-5.06	ERS5317627	12347
site.10.subj.UH01120328.lab.UH01120328.iso.1	-2	-3.06	-2	-6.06	NA	1	1.68	1	3	-1	3	2	4	ERS6403091	15349
site.10.subj.YA00023535.lab.YA00023535.iso.1	-2	-4.06	-2	-6.06	0	NA	-4.32	1	-1	NA	-2	-4.06	-3.06	ERS5298217	3125
site.03.subj.KGZ-5608-2018.lab.5608-2018.iso.1	-2	-6.06	-4.06	-6.97	NA	4	4.68	1	-2	-3.06	-3.06	2	4	ERS5312454	26169
site.03.subj.GB-83260035.lab.83260035.iso.1	-2	-6.06	-4.06	-6.97	-2	-1	-4.32	0	-3.06	-1	-4.06	-4.06	-5.06	ERS5312515	26230
site.03.subj.GB-90840021.lab.IML-01984.iso.1	-2	NA	-4.06	-6.97	-1	-1	-5.32	1	-1	NA	NA	-4.06	NA	ERS5320222	31163
site.08.subj.05TB11047.lab.25018.iso.1	-2	-6.06	-4.06	-6.06	-1	0	-5.32	0	-2	NA	-4.06	-4.06	-4.06	ERS5317741	12467
site.08.subj.23TB03-245.lab.2192.iso.1	-2	-6.06	-5.06	-6.97	-1	-1	-5.32	0	-2	-2	-4.06	-4.06	-5.06	ERS5317477	12186
site.02.subj.0639.lab.235137-15.iso.1	-2	-4.06	-4.06	-6.06	0	0	-5.32	1	NA	-1	-2	-4.06	-3.06	ERS5300844	12701
site.06.subj.06TB_0650.lab.06MIL1536.iso.1	-1	-4.06	-4.06	-6.06	NA	1	-3.32	2	-1	-1	-3.06	-4.06	-2	ERS5318192	16328
site.14.subj.4409.lab.4409.iso.1	1	NA	NA	NA	NA	3	NA	1	NA	NA	NA	-4.06	-3.06	ERS5303955	16657
site.10.subj.YA00064280.lab.YA00064280.iso.1	-2	-5.06	-4.06	-6.06	1	0	-5.32	2	-1	-1	NA	-4.06	-4.06	ERS6402910	14359
site.02.subj.0545.lab.242340-14.iso.1	-2	-5.06	-3.06	NA	NA	NA	-4.32	NA	-2	NA	-3.06	2	3	ERS5300758	12615
site.06.subj.13283.lab.06MIL2177.iso.1	-2	NA	NA	NA	NA	3	-2.32	1	NA	-1	NA	-4.06	-4.06	ERS6420818	26978
site.05.subj.PTAN-0362.lab.TAN-441.iso.1	-2	-5.06	-4.06	-6.06	0	2	-2.32	1	-1	-1	-1	-4.06	-4.06	ERS1987382	851
site.04.subj.00119.lab.630666.iso.1	4	-4.06	-4.06	-6.06	2	4	1.68	5	2	-1	1	2	3	ERS5281292	1086
site.04.subj.00840.lab.707921.iso.1	-2	NA	-4.06	-6.06	NA	NA	1.68	NA	NA	-2	-3.06	-4.06	-4.06	ERS5281896	1605
site.05.subj.LS-1031.lab.MA-06600-18.iso.1	-2	NA	NA	NA	0	NA	-5.32	1	-1	NA	NA	-4.06	NA	ERS5303395	30625
site.03.subj.T6686.lab.IML-00107.iso.1	-2	-5.06	-4.06	-6.06	-1	0	3.68	1	-1	-1	-2	-4.06	-4.06	ERS5319107	15492
site.06.subj.N1076.lab.06MIL1580.iso.1	0	-6.06	-5.06	-6.06	-1	NA	-5.32	3	-2	-2	-3.06	1	4	ERS5318235	16371
site.10.subj.YA00036589.lab.YA00036589.iso.1	-1	-4.06	-1	NA	1	1	-1.32	1	-1	NA	-1	NA	3	ERS5298300	10005
site.05.subj.PSLM-0800.lab.SLM-059.iso.1	-2	NA	-4.06	-6.06	3	2	1.68	1	3	-1	3	-4.06	NA	ERS3372070	11881
site.08.subj.02TB2234.lab.26600.iso.1	-2	-6.06	NA	-6.06	-1	-2	-5.32	0	-3.06	-2	-4.06	-4.06	-4.06	ERS5319494	15897
site.03.subj.DS-13.lab.IML-01218.iso.1	-1	NA	NA	NA	NA	NA	-4.32	NA	NA	NA	NA	NA	NA	ERS5320118	30246
site.02.subj.0520.lab.242338-14.iso.1	-2	NA	NA	-5.06	0	NA	-5.32	NA	-2	-2	-2	-4.06	-3.06	ERS5298797	11183
site.05.subj.PMK-1012.lab.MK-1767.iso.1	-2	-5.06	-4.06	-6.06	0	0	0.68	0	-1	-1	NA	2	3	ERS3371906	11717
site.03.subj.10159.lab.IML-00836.iso.1	-2	-5.06	-5.06	-6.97	-1	0	1.68	1	-1	-1	-2	-4.06	-4.06	ERS5312621	26336
site.05.subj.LS-0821.lab.MA-02479-18.iso.1	-2	-5.06	-5.06	-6.06	NA	0	-4.32	1	-1	NA	-2	-4.06	-4.06	ERS5302592	25969
site.05.subj.PTAN-0222.lab.TAN-304.iso.1	-2	-5.06	-4.06	-6.06	NA	1	-5.32	NA	-2	NA	NA	-4.06	-4.06	ERS1987242	711
site.04.subj.01108.lab.720529.iso.1	-2	-6.06	-4.06	NA	0	0	-5.32	0	NA	NA	NA	-4.06	-4.06	ERS5282448	10412
site.05.subj.LS-0769.lab.MA-02077-18.iso.1	-1	NA	NA	NA	1	4	4.68	1	-1	-2	-1	-4.06	-4.06	ERS5302520	25897
site.04.subj.00465.lab.705748.iso.1	-2	-5.06	NA	NA	0	-1	1.68	1	-1	-1	-2	-4.06	-3.06	ERS5281681	1475
site.14.subj.4407.lab.4407.iso.1	-1	-5.06	NA	-6.06	NA	1	1.68	1	NA	NA	NA	2	4	ERS5303954	16656
site.14.subj.4260.lab.4260.iso.1	-1	-4.06	NA	NA	1	0	NA	0	NA	NA	-4.06	-4.06	-3.06	ERS5304214	16927
site.08.subj.02TB2100.lab.22191.iso.1	-2	-5.06	-4.06	-6.97	NA	2	2.68	0	NA	-2	NA	-4.06	-4.06	ERS5320974	32966
site.03.subj.GB-83140083.lab.83140083.iso.1	-2	-5.06	-4.06	-6.97	-1	0	-5.32	1	-2	-1	-3.06	-4.06	-4.06	ERS5312528	26243
site.04.subj.01449.lab.734004.iso.1	-2	-5.06	-4.06	-6.06	-1	0	-5.32	0	-2	-4.06	-2	-4.06	-1	ERS5283378	14852
site.03.subj.DR-274.lab.IML-01195.iso.1	-2	-6.06	-4.06	-6.97	2	0	0.68	0	1	-2	0	2	4	ERS5320096	30224
site.08.subj.02TB1704.lab.21220.iso.1	-1	-4.06	NA	-6.97	NA	4	NA	1	-1	NA	NA	-4.06	-3.06	ERS5320914	32906
site.06.subj.13319.lab.06MIL2145.iso.1	-1	-5.06	-4.06	NA	2	NA	NA	NA	-2	NA	-3.06	2	4	ERS6420791	26951
site.02.subj.0357.lab.235093-14.iso.1	-2	-3.06	-3.06	-6.06	0	NA	-5.32	0	NA	-1	-2	-4.06	-3.06	ERS5298672	11026
site.02.subj.0534.lab.241146-14.iso.1	-2	-4.06	-4.06	-6.06	0	0	-5.32	1	1	-1	0	-4.06	-4.06	ERS5298733	11102
site.04.subj.00441.lab.703703.iso.1	-2	-6.06	-4.06	-6.06	0	1	-4.32	0	-1	-1	-2	-4.06	-4.06	ERS5281575	1369
site.03.subj.GB-94520001.lab.IML-01931.iso.1	-1	NA	-4.06	-6.97	NA	NA	-5.32	1	NA	NA	NA	-4.06	NA	ERS5320203	31144
site.05.subj.CA-1193.lab.CO-00831-19.iso.1	-2	-3.06	NA	-6.97	0	0	-4.32	1	-1	0	-1	NA	-3.06	ERS5302348	25725
site.05.subj.LR-3118.lab.CR-02065-16.iso.1	5	-5.06	NA	-6.06	0	1	0.68	5	3	-1	3	2	4	ERS5303372	29065
site.03.subj.GB-94520109.lab.IML-01928.iso.1	-2	-5.06	-4.06	-6.97	NA	0	-4.32	0	-2	-2	-2	-4.06	-2	ERS5320200	31141
site.04.subj.00201.lab.700582.iso.1	-2	-5.06	-3.06	-6.06	3	0	0.68	NA	2	-2	2	2	3	ERS5281433	1227
site.05.subj.CA-1110.lab.CO-00462-19.iso.1	-1	-5.06	-4.06	NA	1	NA	-2.32	1	-1	NA	-1	NA	-3.06	ERS5302333	25710
site.04.subj.01328.lab.722926.iso.1	-2	-6.06	-4.06	-5.06	0	-1	-5.32	0	-1	-2	NA	-4.06	-4.06	ERS5282541	10505
site.05.subj.CA-1354.lab.CO-02435-19.iso.1	-1	-4.06	NA	-6.06	0	1	-4.32	1	NA	NA	-1	-4.06	-3.06	ERS5302417	25794
site.04.subj.00868.lab.716518.iso.1	-2	NA	-4.06	-6.06	3	NA	1.68	0	4	NA	3	2	3	ERS5282191	1900
site.14.subj.4290.lab.4290.iso.1	-1	NA	NA	-6.06	NA	1	-4.32	1	NA	NA	NA	-4.06	NA	ERS5304243	16956
site.08.subj.24TB-041.lab.2200.iso.1	-2	NA	-5.06	-6.97	NA	0	-4.32	0	NA	NA	NA	-4.06	-5.06	ERS5317481	12190
site.06.subj.06TB_1455.lab.06MIL2734.iso.1	-1	-3.06	NA	-5.06	NA	0	NA	2	-1	-1	-2	-4.06	NA	ERS5318741	30967
site.05.subj.PMOP-0568.lab.MOP-107.iso.1	-2	-5.06	-4.06	-6.06	3	3	0.68	1	4	NA	3	2	3	ERS3371602	10133
site.06.subj.A843.lab.06MIL1329.iso.1	-2	-4.06	NA	-6.06	0	0	NA	1	-1	-1	-2	-4.06	-3.06	ERS5319792	31607
site.06.subj.06TB_0858.lab.06MIL1806.iso.1	-2	-6.06	-4.06	NA	NA	2	-1.32	1	-2	NA	-2	2	4	ERS5318460	16596
site.02.subj.0330.lab.2015235158.iso.1	-2	-6.06	-3.06	-5.06	0	1	-4.32	0	-2	-2	-2	-4.06	-4.06	ERS5300849	12706
site.08.subj.DTU-048.lab.2143.iso.1	-2	-4.06	-4.06	-5.06	1	1	-5.32	1	-2	NA	-4.06	-4.06	-4.06	ERS5317443	12151
site.06.subj.D001718.lab.06MIL1357.iso.1	-2	NA	-4.06	NA	0	NA	-5.32	1	-2	NA	NA	-4.06	-3.06	ERS5320511	31634
site.06.subj.SSM_0043-R.lab.06MIL0007.iso.1	-2	-4.06	-4.06	-6.06	0	0	-4.32	1	-2	-2	-4.06	-4.06	-3.06	ERS2394564	3258
site.08.subj.DTU-117.lab.2426.iso.1	-2	-6.06	-4.06	-6.06	NA	1	-5.32	1	NA	NA	NA	-4.06	-4.06	ERS5317659	12381
site.06.subj.BVH_0011-14.lab.06MIL0264.iso.1	4	NA	NA	-6.06	4	NA	1.68	5	3	NA	NA	2	3	ERS2394794	3488
site.14.subj.4193.lab.4193.iso.1	-1	-4.06	-3.06	-6.06	1	0	-4.32	0	-2	NA	NA	-4.06	-3.06	ERS5304150	16863
site.06.subj.IR12.lab.06MIL1836.iso.1	-1	-4.06	NA	NA	NA	0	4.68	1	2	NA	NA	2	4	ERS5319827	26653
site.05.subj.LS-1202.lab.MA-01991-18.iso.1	-2	NA	-4.06	NA	NA	NA	-4.32	1	NA	-1	NA	-4.06	-4.06	ERS5302517	25894
site.03.subj.GB-90420020.lab.IML-02045.iso.1	-2	-4.06	-4.06	-6.97	NA	0	-5.32	0	-1	-2	NA	-4.06	-4.06	ERS5320279	31220
site.03.subj.GB-92040075.lab.IML-01870.iso.1	-2	-5.06	NA	-6.06	NA	0	-4.32	1	-1	-1	NA	-4.06	NA	ERS5320445	31386
site.06.subj.06TB_1582.lab.06MIL2861.iso.1	5	-4.06	NA	NA	NA	4	2.68	5	NA	NA	-2	2	4	ERS5318837	31063
site.05.subj.PTAN-0390.lab.TAN-630.iso.1	-2	-5.06	-4.06	-6.06	3	-1	0.68	1	-1	-1	-2	-3.06	3	ERS1987410	879
site.06.subj.06TB_1546.lab.06MIL2825.iso.1	-1	-4.06	NA	-5.06	NA	0	-5.32	2	-1	-1	-2	-4.06	-3.06	ERS5318810	31036
site.08.subj.02TB0408.lab.17706.iso.1	-2	-5.06	-5.06	-6.97	-2	0	1.68	0	-3.06	-2	-4.06	-4.06	-5.06	ERS5320701	32693
site.05.subj.CA-1365.lab.CO-02554-19.iso.1	-1	-4.06	-2	NA	1	1	-4.32	2	-1	NA	-1	-4.06	-3.06	ERS5303675	32217
site.08.subj.02TB2912.lab.26733.iso.1	-2	-6.06	-4.06	-6.06	-2	-1	-5.32	0	-3.06	-4.06	-4.06	-4.06	-4.06	ERS5319535	15938
site.10.subj.YA00100106.lab.YA00100106.iso.1	-2	-5.06	-4.06	-6.06	1	0	2.68	1	-1	-1	NA	-4.06	-3.06	ERS6403078	14527
site.04.subj.00544.lab.712230.iso.1	-2	-6.06	-4.06	-5.06	3	NA	0.68	0	NA	-2	2	2	3	ERS5281988	1697
site.04.subj.01133.lab.729953.iso.1	-2	-6.06	-4.06	-6.06	2	2	1.68	0	2	NA	1	2	3	ERS5282788	10752
site.03.subj.GB-82340035.lab.82340035.iso.1	-2	-6.06	-5.06	-6.97	NA	0	-4.32	1	-2	-1	-3.06	-4.06	-5.06	ERS5312684	26399
site.05.subj.LR-2262.lab.FN-00729-17.iso.1	-1	-6.06	NA	-6.97	2	0	0.68	NA	NA	NA	NA	2	4	ERS5303615	30845
site.03.subj.DR-189.lab.IML-01139.iso.1	-2	-5.06	-4.06	-6.97	3	0	1.68	0	3	-1	3	2	4	ERS5320046	30174
site.05.subj.CA-0071.lab.CO-06621-18.iso.1	-2	NA	-4.06	-6.97	-1	-2	-5.32	0	-2	-3.06	-3.06	-4.06	-5.06	ERS5301895	16122
site.10.subj.YA00038757.lab.YA00038757.iso.1	-2	-4.06	-3.06	-6.06	0	-1	-4.32	1	-2	-1	-2	-4.06	-3.06	ERS5298305	10010
site.03.subj.10587.lab.IML-00984.iso.1	-2	-6.06	-4.06	-6.97	2	1	1.68	1	-2	-2	-3.06	2	4	ERS5319662	26541
site.02.subj.0108.lab.22A062.iso.1	-2	-2	-2	-6.06	3	1	1.68	0	-2	-1	-2	-2	3	ERS5300680	11490
site.05.subj.PTAN-0210.lab.TAN-196.iso.1	-2	NA	-4.06	-6.06	1	3	-2.32	1	NA	-1	-1	-4.06	-4.06	ERS1987230	699
site.08.subj.DTU-096.lab.2397.iso.1	0	-4.06	-4.06	-6.06	NA	NA	1.68	2	-1	0	-1	-4.06	-4.06	ERS5317639	12359
site.05.subj.PMK-0972.lab.MK-1136.iso.1	-2	-5.06	-4.06	-6.06	2	-1	0.68	0	-1	-2	-2	2	3	ERS3371866	11677
site.06.subj.NHM_0285-14.lab.06MIL0318.iso.1	-2	NA	NA	-6.06	2	NA	NA	0	2	-2	NA	2	3	ERS5319025	13196
site.05.subj.PSLM-0838.lab.SLM-104.iso.1	4	-5.06	-4.06	-6.06	4	1	1.68	5	-1	-2	NA	-3.06	3	ERS3371723	11534
site.05.subj.PTAN-0175.lab.TAN-524.iso.1	-2	-4.06	-4.06	-6.06	0	0	-4.32	1	-1	-1	-1	-4.06	-3.06	ERS1987195	664
site.03.subj.T8053.lab.IML00139.iso.1	-2	-6.06	NA	-6.97	-1	0	-4.32	0	-1	-2	-2	-4.06	-5.06	ERS5319139	15524
site.02.subj.0581.lab.241014-14.iso.1	-2	-2	NA	-5.06	0	0	-5.32	1	-1	-1	NA	-4.06	-3.06	ERS5298686	11040
site.05.subj.PHO-0893.lab.HO-099.iso.1	-1	-4.06	-3.06	NA	1	0	1.68	1	-1	-1	-2	-4.06	-4.06	ERS3371771	11582
site.05.subj.PLN-0855.lab.LN-2957.iso.1	-2	-5.06	-4.06	-6.06	NA	0	1.68	1	-1	0	-2	-2	3	ERS3371739	11550
site.03.subj.GB-84140056.lab.GB-84140056.iso.1	-2	-5.06	-4.06	-6.97	1	0	-5.32	1	-1	-3.06	-3.06	-4.06	-4.06	ERS5312586	26301
site.02.subj.0641.lab.241101-14.iso.1	-2	-5.06	-4.06	-6.06	0	0	-4.32	1	-1	0	-2	-4.06	-3.06	ERS5300730	12587
site.03.subj.GB-93240047.lab.IML-01851.iso.1	-2	-5.06	-5.06	-6.97	NA	NA	-4.32	NA	NA	NA	NA	-4.06	NA	ERS5320428	31369
site.06.subj.06TB_1072.lab.06MIL2192.iso.1	-1	-4.06	NA	NA	0	0	NA	1	-1	NA	NA	-4.06	NA	ERS5318613	26992
site.10.subj.YA00042340.lab.YA00042340.iso.1	-2	-3.06	-4.06	-6.06	0	-1	-4.32	1	NA	NA	-3.06	-4.06	-3.06	ERS6402779	14228
site.10.subj.YA00013048.lab.YA00013048.iso.1	-2	-5.06	-4.06	-6.06	NA	-1	1.68	NA	-2	-2	-3.06	-4.06	-3.06	ERS5297984	2892
site.04.subj.00884.lab.714267.iso.1	4	NA	-4.06	-6.06	NA	1	-0.32	5	4	NA	NA	-2	3	ERS5282075	1784
site.03.subj.GB-91540138.lab.IML-01054.iso.1	-1	NA	-5.06	-6.97	0	-1	-5.32	1	-2	NA	NA	-4.06	-5.06	ERS5319727	26606
site.08.subj.05TB12042.lab.27106.iso.1	-2	-5.06	-4.06	-6.97	-1	NA	-5.32	0	-2	-2	NA	-4.06	-4.06	ERS5317817	12544
site.05.subj.LS-1226.lab.MA-01567-19.iso.1	-2	-6.06	-5.06	-6.97	0	4	NA	1	-1	-1	NA	2	4	ERS5302931	28624
site.04.subj.00872.lab.715388.iso.1	-2	-5.06	NA	NA	3	1	0.68	0	3	-1	3	2	3	ERS5282129	1838
site.03.subj.T164.lab.T164.iso.1	-2	-6.06	-4.06	-6.06	2	2	0.68	0	-3.06	-2	-4.06	0	3	ERS5319180	15565
site.08.subj.05TB42005.lab.1765.iso.1	-2	-6.06	-4.06	-6.06	-1	-2	-5.32	1	-2	-1	-3.06	-4.06	-4.06	ERS5317224	11919
site.05.subj.PSLM-0774.lab.SLM-029.iso.1	-1	NA	-4.06	-6.06	NA	-1	-0.32	2	-1	NA	-2	-4.06	-4.06	ERS3372047	11858
site.05.subj.CA-0846.lab.CO-15072-18.iso.1	-2	-5.06	-5.06	-6.06	0	1	-4.32	1	-1	NA	NA	-4.06	-4.06	ERS5302130	25507
site.08.subj.05TB32016.lab.1868.iso.1	-2	-5.06	-5.06	-6.97	-1	-2	0.68	0	-3.06	NA	-4.06	-4.06	-5.06	ERS5317302	11998
site.14.subj.3833.lab.3833.iso.1	0	NA	NA	NA	0	0	1.68	1	NA	NA	NA	-4.06	-3.06	ERS5304127	16840
site.05.subj.PMFR-0692.lab.MFR-092.iso.1	-2	-4.06	-4.06	-6.06	NA	0	0.68	NA	-2	-1	NA	2	3	ERS3371965	11776
site.06.subj.MHL_0073-14.lab.06MIL0324.iso.1	-2	-4.06	-3.06	-6.06	3	1	0.68	0	3	NA	NA	2	3	ERS2394846	3540
site.02.subj.0208.lab.2013221157.iso.1	-1	-4.06	NA	-6.06	NA	-1	-5.32	2	-1	-1	-1	-4.06	-4.06	ERS5300543	11353
site.04.subj.01075.lab.719392.iso.1	-2	-5.06	-4.06	NA	NA	-1	-5.32	0	-1	-1	-2	-4.06	NA	ERS5282406	10370
site.10.subj.YA00051700.lab.YA00051700.iso.1	-2	-4.06	-4.06	-6.06	1	0	-4.32	2	-1	-1	-2	-4.06	-4.06	ERS6402841	14290
site.04.subj.01045.lab.719126.iso.1	-2	-5.06	NA	NA	4	-1	NA	0	NA	NA	NA	NA	3	ERS5282393	10357
site.03.subj.GB-90520094.lab.IML-02048.iso.1	-2	NA	-5.06	-6.97	NA	NA	-5.32	0	NA	-2	-3.06	-4.06	-4.06	ERS5320281	31222
site.06.subj.NHM_0299-14.lab.06MIL0387.iso.1	-2	-4.06	-4.06	-6.06	4	1	0.68	0	2	NA	1	NA	3	ERS2394903	3597
site.06.subj.SSM_0146-14.lab.06MIL0270.iso.1	-2	-3.06	NA	-6.06	3	0	0.68	1	-2	-1	-4.06	2	3	ERS2394799	3493
site.06.subj.06TB_1054.lab.06MIL2068.iso.1	-1	-5.06	NA	NA	NA	1	-4.32	2	-2	0	-2	-4.06	NA	ERS5318596	26879
site.02.subj.0161.lab.2013232021.iso.1	-2	-4.06	-3.06	-6.06	0	1	-4.32	1	-1	-1	-2	-4.06	-3.06	ERS5300595	11405
site.10.subj.YA00073068.lab.YA00073068.iso.1	-2	-5.06	-4.06	-6.06	0	NA	-4.32	2	-1	NA	-2	-4.06	-4.06	ERS6402964	14413
site.02.subj.0005.lab.2014222011.iso.1	-2	-5.06	-4.06	-6.06	0	0	-5.32	0	-2	-1	-2	-4.06	-3.06	ERS5298521	10868
site.03.subj.T1012.lab.IML-00009.iso.1	-2	-6.06	-4.06	-6.97	-1	0	-5.32	NA	-2	-2	NA	-4.06	-4.06	ERS5319189	15574
site.04.subj.00962.lab.715554.iso.1	-2	-5.06	NA	-6.06	0	0	-5.32	1	-1	-1	-2	-4.06	-3.06	ERS5282136	1845
site.04.subj.01386.lab.726167.iso.1	-2	-6.06	-4.06	-6.06	NA	1	1.68	1	4	-2	3	2	3	ERS5282642	10606
site.05.subj.CA-1492.lab.CO-15640-18.iso.1	-2	-5.06	NA	-6.06	0	-1	-5.32	1	-1	-1	-1	-4.06	-4.06	ERS5302836	28510
site.05.subj.PMFR-0710.lab.MFR-164.iso.1	-2	-2	NA	-6.06	1	0	1.68	2	-2	-1	-3.06	-2	1	ERS3371983	11794
site.05.subj.CA-1170.lab.CO-00122-19.iso.1	-2	NA	-4.06	NA	1	0	-4.32	1	NA	-1	-1	-4.06	-4.06	ERS5302311	25688
site.05.subj.PSRO-0920.lab.SRO-702.iso.1	-2	-4.06	-4.06	-6.06	0	0	-5.32	1	-1	-1	-2	2	3	ERS3371793	11604
site.05.subj.PMK-1037.lab.MK-2154.iso.1	-2	-4.06	-4.06	-6.06	2	0	1.68	1	-1	NA	-2	-4.06	-4.06	ERS3371693	10224
site.05.subj.PMOP-0563.lab.MOP-100.iso.1	-1	-4.06	-4.06	-6.06	1	3	-2.32	1	-1	-1	-1	-4.06	-4.06	ERS3371597	10128
site.03.subj.T8551.lab.IML-00125.iso.1	-2	-5.06	-3.06	-6.97	0	0	0.68	0	-2	-2	-3.06	2	4	ERS5319126	15511
site.05.subj.PTAN-0103.lab.TAN-320.iso.1	-1	-4.06	-4.06	-6.06	0	0	-4.32	1	-1	-1	-2	-4.06	-4.06	ERS1987123	592
site.10.subj.XD02546598.lab.XD02546598.iso.1	5	NA	NA	NA	NA	4	4.68	5	3	NA	3	2	4	ERS6403485	29476
site.10.subj.YA00046981.lab.YA00046981.iso.1	-2	-5.06	-4.06	-6.06	0	NA	-4.32	1	-2	-1	NA	-4.06	-3.06	ERS5298071	2979
site.02.subj.0570.lab.242345-14.iso.1	-2	-3.06	-2	NA	1	1	-2.32	0	-2	-1	-3.06	-3.06	-2	ERS5300759	12616
site.20.subj.SCH8218227.lab.YA00135766.iso.1	-1	-4.06	NA	NA	NA	0	-4.32	1	NA	NA	-1	-4.06	NA	ERS6421685	28555
site.20.subj.SA00694508.lab.YA00135489.iso.1	5	-5.06	NA	NA	3	2	3.68	5	NA	-2	1	NA	NA	ERS6421797	29255
site.08.subj.DTU-084.lab.2187.iso.1	-2	-5.06	-4.06	-6.06	1	0	-5.32	1	-2	-1	-2	-4.06	-4.06	ERS5317473	12182
site.04.subj.01216.lab.721760.iso.1	-2	-6.06	-4.06	-6.06	-2	-2	-5.32	0	-2	-4.06	-3.06	-4.06	-4.06	ERS5282511	10475
site.10.subj.YA00023162.lab.YA00023162.iso.1	-2	-6.06	-4.06	-6.06	0	-1	-4.32	1	-2	-1	-3.06	-4.06	-4.06	ERS5297935	2843
site.10.subj.YA00062601.lab.YA00062601.iso.1	-2	NA	-4.06	NA	1	0	NA	1	-1	-1	-3.06	-4.06	NA	ERS6402903	14352
site.04.subj.00300.lab.702487.iso.1	-2	-5.06	-3.06	-5.06	2	NA	1.68	0	NA	NA	NA	2	3	ERS5281519	1313
site.05.subj.LS-1391.lab.LS-11094-18.iso.1	-2	-5.06	-3.06	NA	0	-1	0.68	0	NA	-1	NA	NA	4	ERS5302270	25647
site.05.subj.PTAN-0420.lab.TAN-742.iso.1	-2	-4.06	-4.06	-6.06	0	1	-4.32	1	2	0	2	-4.06	-3.06	ERS1987440	909
site.04.subj.00400.lab.704638.iso.1	-2	-4.06	-3.06	-5.06	0	0	-4.32	1	-2	NA	NA	-4.06	-3.06	ERS5281618	1412
site.08.subj.05TB11023.lab.23960.iso.1	-2	NA	-4.06	-6.06	-4.06	-2	NA	0	-3.06	NA	-4.06	-4.06	-4.06	ERS5317707	12433
site.03.subj.T3619.lab.IML-00053.iso.1	-2	-6.06	-4.06	-6.97	2	1	0.68	1	-2	-2	-3.06	2	4	ERS5319228	15613
site.06.subj.A43776.lab.06MIL1296.iso.1	-1	-5.06	-4.06	NA	0	0	NA	NA	-1	NA	NA	-4.06	-3.06	ERS5319761	31576
site.05.subj.LS-1394.lab.MA-02666-18.iso.1	-2	-6.06	NA	NA	NA	1	-4.32	1	-1	-1	NA	-4.06	-4.06	ERS5302730	28300
site.10.subj.YA00053863.lab.YA00053863.iso.1	-2	-4.06	-4.06	-6.06	0	0	NA	0	-2	-1	-4.06	-4.06	-4.06	ERS6402853	14302
site.14.subj.4311.lab.4311.iso.1	0	-5.06	-4.06	-6.06	0	0	-4.32	1	-1	-1	-2	-4.06	-4.06	ERS5304264	16977
site.05.subj.CA-0030.lab.CO-05625-18.iso.1	-2	-5.06	-4.06	-6.97	-1	-2	-5.32	0	-2	-3.06	-2	-4.06	-5.06	ERS5301851	16078
site.10.subj.YA00014447.lab.YA00014447.iso.1	-2	-4.06	NA	NA	3	4	1.68	0	-1	NA	-3.06	2	3	ERS5298176	3084
site.05.subj.CA-0063.lab.CO-06466-18.iso.1	-2	-6.06	-4.06	-6.97	0	-1	-5.32	0	-1	-2	-2	-4.06	-4.06	ERS5301886	16113
site.06.subj.SSM_0148-14.lab.06MIL0260.iso.1	-2	-5.06	NA	-6.06	2	-1	0.68	0	-3.06	-2	-4.06	2	3	ERS2394790	3484
site.04.subj.00237.lab.23510.iso.1	-2	NA	-4.06	NA	2	1	NA	0	3	-2	2	NA	3	ERS5281264	1058
site.04.subj.00790.lab.706469.iso.1	-2	NA	-4.06	-6.06	4	NA	1.68	0	-2	NA	NA	2	3	ERS5281756	1523
site.10.subj.YA00027670.lab.YA00027670.iso.1	-2	-5.06	-4.06	-6.06	0	-1	NA	1	-1	-1	-2	-4.06	-3.06	ERS5298130	3038
site.03.subj.GB-91740042.lab.IML-01890.iso.1	-2	-5.06	-4.06	-6.97	0	1	-4.32	0	-1	-1	-3.06	-4.06	NA	ERS5320464	31405
site.06.subj.06TB_0562.lab.06MIL1240.iso.1	-2	-5.06	-4.06	-5.06	2	-1	0.68	0	NA	-2	-2	2	4	ERS5318076	13447
site.10.subj.YA00089957.lab.YA00089957.iso.1	-2	-4.06	-4.06	-6.06	1	-1	-5.32	1	NA	NA	NA	NA	-4.06	ERS6403032	14481
site.10.subj.YA00128335.lab.YA00128335.iso.1	-1	-4.06	-2	-6.06	NA	3	-0.32	NA	0	NA	-1	-4.06	-3.06	ERS6422045	25355
site.20.subj.SA00694504.lab.YA00135487.iso.1	-2	-5.06	NA	-6.97	0	0	-4.32	1	-1	NA	-2	-4.06	-4.06	ERS6421800	29258
site.04.subj.01534.lab.728583.iso.1	-2	-4.06	-4.06	-4.06	1	3	-1.32	1	-1	-1	-2	-4.06	-3.06	ERS5282740	10704
site.03.subj.GB-93220041.lab.IML-01836.iso.1	-2	-6.06	-5.06	-6.97	-1	-1	-5.32	1	-1	-2	-2	-4.06	NA	ERS5320413	31354
site.10.subj.YA00058302.lab.YA00058302.iso.1	-2	-5.06	NA	-6.06	0	0	-5.32	1	-1	-2	-2	-4.06	-4.06	ERS6402875	14324
site.02.subj.0790.lab.2013232253.iso.1	-2	-4.06	-4.06	-6.06	1	-1	-5.32	0	-2	-2	-1	-4.06	-3.06	ERS5300925	13971
site.04.subj.00770.lab.713291.iso.1	-2	-3.06	NA	NA	0	-1	NA	NA	-2	-1	-4.06	-4.06	-3.06	ERS5282022	1731
site.05.subj.LR-2255.lab.FN-00544-17.iso.1	-2	-6.06	-5.06	-6.97	0	-1	0.68	0	NA	-2	-2	2	NA	ERS5303608	30838
site.02.subj.1099.lab.2013185402.iso.1	-2	-4.06	-4.06	-6.06	1	0	-5.32	0	-2	NA	-2	-4.06	-4.06	ERS5301273	15172
site.04.subj.00130.lab.633062.iso.1	-2	NA	-2	-5.06	0	1	NA	1	-1	-1	-2	-4.06	-4.06	ERS5281342	1136
site.05.subj.CA-0009.lab.CO-05131-18.iso.1	-2	-4.06	-5.06	-6.06	1	0	-5.32	1	-1	-1	-1	-4.06	-4.06	ERS5301823	16050
site.14.subj.3632.lab.3632.iso.1	-2	-4.06	-2	NA	NA	0	-5.32	2	-1	NA	NA	-4.06	NA	ERS5304101	16814
site.08.subj.23TB03-248.lab.2239.iso.1	-2	-6.97	-5.06	-6.97	-1	-1	-5.32	0	-3.06	-3.06	-4.06	-4.06	-5.06	ERS5317511	12224
site.10.subj.TRL0052037.lab.TRL0052037.iso.1	-2	-6.06	-4.06	-6.06	NA	2	-1.32	NA	-2	-1	-2	-4.06	-1	ERS5298112	3020
site.05.subj.LS-1089.lab.LS-10870-18.iso.1	-2	NA	-5.06	-6.97	3	-1	1.68	1	2	-1	2	-4.06	-4.06	ERS5302259	25636
site.05.subj.CA-1471.lab.CO-03303-19.iso.1	-1	-3.06	NA	NA	0	1	-5.32	1	-1	0	-1	-4.06	NA	ERS5302775	28449
site.05.subj.PTAN-0452.lab.TAN-317.iso.1	-2	-5.06	-4.06	-6.06	0	-1	-5.32	1	-2	-1	-2	-4.06	-4.06	ERS1987472	941
site.04.subj.01332.lab.734221.iso.1	4	-5.06	NA	NA	4	NA	1.68	5	NA	NA	NA	2	3	ERS5283154	13556
site.05.subj.CA-0068.lab.CO-06742-18.iso.1	-2	-6.06	-5.06	-6.97	0	-2	0.68	0	-2	NA	-3.06	-4.06	-5.06	ERS5301897	16124
site.05.subj.PTAN-0017.lab.TAN-047.iso.1	-1	-4.06	-4.06	-6.06	1	0	-5.32	1	-2	-1	-2	-4.06	-4.06	ERS1987037	506
site.05.subj.CA-0100.lab.CO-07539-18.iso.1	-2	NA	NA	NA	1	1	-3.32	1	-1	NA	-1	-4.06	-3.06	ERS5301938	16165
site.03.subj.T2447.lab.IML-00043.iso.1	-2	-4.06	-4.06	-6.97	0	-1	-5.32	NA	-1	NA	NA	-4.06	NA	ERS5319220	15605
site.03.subj.T8250.lab.IML00150.iso.1	-2	-3.06	-3.06	-6.06	3	0	1.68	1	NA	-2	NA	-4.06	-4.06	ERS5319148	15533
site.05.subj.LS-0799.lab.MA-06110-18.iso.1	-2	NA	-4.06	NA	NA	0	-4.32	1	NA	-2	NA	-4.06	-5.06	ERS5303388	30618
site.10.subj.QF00407035.lab.QF00407035.iso.1	-1	-4.06	-3.06	-6.06	0	0	-4.32	2	-1	-1	-1	-4.06	-3.06	ERS5298081	2989
site.06.subj.13391.lab.06MIL2101.iso.1	5	-4.06	NA	-3.06	2	NA	0.68	5	NA	-1	NA	2	4	ERS6420770	26910
site.02.subj.0416.lab.234036-14.iso.1	-2	-5.06	-4.06	-6.06	0	0	-5.32	0	-2	-1	-2	-4.06	-4.06	ERS5298607	10960
site.05.subj.PSLM-0755.lab.SLM-007.iso.1	4	-4.06	NA	-6.06	2	2	1.68	5	-1	0	-1	2	3	ERS3372029	11840
site.05.subj.PSLM-0782.lab.SLM-038.iso.1	-2	-4.06	NA	-6.06	2	2	1.68	1	-1	NA	-2	2	3	ERS3372055	11866
site.04.subj.00804.lab.715528.iso.1	-2	-5.06	-3.06	-4.06	4	4	1.68	0	3	-1	2	2	3	ERS5282135	1844
site.08.subj.02TB0224.lab.17111.iso.1	-2	NA	NA	NA	NA	NA	1.68	0	NA	NA	NA	2	4	ERS5320667	32659
site.08.subj.02TB0709.lab.18808.iso.1	-2	-6.97	-4.06	-6.97	NA	-1	NA	0	-2	-3.06	-3.06	2	NA	ERS5320758	32750
site.10.subj.LA00815854.lab.LA00815854.iso.1	-2	-1	-2	-6.06	3	0	1.68	1	3	-2	2	2	4	ERS6403333	29323
site.10.subj.QH00202094.lab.QH00202094.iso.1	-1	NA	NA	-5.06	NA	NA	-4.32	NA	-1	NA	NA	-4.06	NA	ERS5298095	3003
site.04.subj.00132.lab.633512.iso.1	-2	-4.06	-4.06	-6.06	-1	-1	NA	1	-1	-2	-3.06	-4.06	-4.06	ERS5281359	1153
site.05.subj.LS-1502.lab.MA-00278-19.iso.1	-1	-4.06	NA	NA	NA	1	-4.32	2	NA	NA	NA	-4.06	-4.06	ERS5302687	28257
site.05.subj.PMOP-0651.lab.MOP-222.iso.1	-2	-5.06	NA	-6.06	NA	1	0.68	0	NA	NA	-2	2	3	ERS3371924	11735
site.02.subj.0554.lab.242360-14.iso.1	-2	-4.06	-4.06	NA	0	1	-5.32	1	-2	-2	NA	-4.06	-4.06	ERS5298806	11196
site.05.subj.PSLM-0810.lab.SLM-070.iso.1	4	-5.06	-4.06	-6.06	4	1	0.68	5	-1	-1	-2	-3.06	3	ERS3372080	11891
site.05.subj.LS-1419.lab.SJ-00628-19.iso.1	-1	-5.06	-3.06	-6.06	NA	NA	1.68	1	NA	NA	-1	2	4	ERS5302749	28319
site.08.subj.05TB33019.lab.1952.iso.1	-2	-5.06	-4.06	-6.97	-1	0	-5.32	0	-2	-2	-3.06	-4.06	-5.06	ERS5317357	12060
site.05.subj.PTAN-0258.lab.TAN-586.iso.1	-1	-5.06	-4.06	-6.06	1	1	-5.32	1	-1	-1	-2	-4.06	-4.06	ERS1987278	747
site.05.subj.LS-1396.lab.MA-02970-18.iso.1	-1	NA	NA	-6.06	0	1	-4.32	NA	-1	NA	-1	-4.06	-3.06	ERS5302739	28309
site.02.subj.0645.lab.235081-15.iso.1	0	-5.06	-4.06	-6.06	1	0	-5.32	2	0	0	-1	-4.06	NA	ERS5300828	12685
site.05.subj.PTAN-0047.lab.TAN-136.iso.1	-1	-4.06	NA	-6.06	0	0	-4.32	1	-1	NA	-1	-4.06	-3.06	ERS1987067	536
site.08.subj.05TB13021.lab.26432.iso.1	-2	-6.06	-4.06	-6.06	NA	-1	-5.32	0	NA	-2	-4.06	-4.06	-4.06	ERS5317798	12525
site.02.subj.0078.lab.22A030.iso.1	-2	-4.06	NA	-6.06	3	1	1.68	0	1	-1	1	2	3	ERS5300648	11458
site.05.subj.PSLM-0770.lab.SLM-024.iso.1	4	-6.06	-4.06	-6.06	4	1	1.68	5	2	-1	1	NA	3	ERS3372043	11854
site.05.subj.PMK-1044.lab.MK-2266.iso.1	-2	-5.06	NA	-6.06	2	0	-4.32	NA	-1	-1	NA	2	3	ERS3371700	10231
site.05.subj.LS-0750.lab.LS-10021-18.iso.1	-2	NA	NA	NA	0	0	-4.32	NA	-1	NA	-1	-4.06	-4.06	ERS5302219	25596
site.04.subj.01055.lab.718532.iso.1	-2	-5.06	-4.06	NA	4	2	0.68	0	4	-2	3	2	3	ERS5282850	10814
site.10.subj.YA00053935.lab.YA00053935.iso.1	-2	-5.06	-4.06	NA	1	-1	-4.32	2	-1	NA	-1	-4.06	-4.06	ERS6402858	14307
site.02.subj.0400.lab.235073-14.iso.1	-2	-5.06	-4.06	-6.06	0	-1	-5.32	1	-2	-1	-2	-4.06	-4.06	ERS5298657	11011
site.05.subj.CA-0104.lab.CO-07198-18.iso.1	-2	NA	-4.06	-6.06	1	0	-5.32	1	-1	-1	-1	-4.06	-5.06	ERS5301918	16145
site.10.subj.YA00067911.lab.YA00067911.iso.1	-2	-4.06	-3.06	-6.06	NA	-1	-4.32	1	-1	-2	-2	-4.06	-4.06	ERS6402923	14372
site.04.subj.01311.lab.734422.iso.1	-2	-5.06	-3.06	-5.06	NA	4	NA	0	NA	-1	NA	NA	NA	ERS5283057	13023
site.03.subj.T6103.lab.IML-00088.iso.1	-1	-5.06	NA	-6.97	-1	0	-4.32	1	-1	-1	-1	-4.06	NA	ERS5319161	15546
site.04.subj.00245.lab.702669.iso.1	-2	NA	-4.06	-6.06	NA	NA	NA	NA	NA	NA	NA	NA	NA	ERS5281530	1324
site.06.subj.06TB_1077.lab.06MIL2197.iso.1	-2	NA	NA	-3.06	0	NA	1.68	0	NA	NA	NA	-4.06	-3.06	ERS5318618	26997
site.04.subj.00032.lab.631568.iso.1	-2	-6.06	-4.06	-6.06	2	-1	1.68	0	-2	-1	NA	2	3	ERS5281212	1006
site.03.subj.GB-91930006.lab.IML-01661.iso.1	-2	-5.06	NA	-6.97	NA	NA	1.68	1	NA	NA	NA	-4.06	-5.06	ERS5320305	31246
site.02.subj.0102.lab.22A055.iso.1	0	-3.06	-2	-6.06	NA	0	1.68	1	-1	0	-1	2	3	ERS5300673	11483
site.06.subj.14006.lab.06MIL2158.iso.1	5	-5.06	-3.06	NA	NA	4	4.68	5	-2	-2	NA	2	4	ERS6420802	26962
site.08.subj.02TB1455.lab.19891.iso.1	-1	-5.06	-3.06	-6.97	NA	0	1.68	2	-1	NA	NA	-4.06	-3.06	ERS5320795	32787
site.05.subj.CA-1475.lab.CO-03396-19.iso.1	-2	NA	NA	NA	-1	-1	-5.32	NA	-1	-2	NA	-4.06	-4.06	ERS5302779	28453
site.04.subj.01051.lab.722416.iso.1	1	-5.06	NA	NA	3	3	0.68	NA	NA	-2	3	2	3	ERS5282527	10491
site.06.subj.06TB_0852.lab.06MIL1800.iso.1	-2	-6.06	-4.06	NA	1	2	1.68	0	NA	-2	NA	2	4	ERS5318454	16590
site.06.subj.SGD_0061-14.lab.06MIL0262.iso.1	-2	NA	-4.06	-6.06	2	-1	-3.32	0	-3.06	-4.06	-4.06	-4.06	-2	ERS2394792	3486
site.05.subj.LR-2341.lab.FN-01653-18.iso.1	-2	-5.06	-5.06	-6.97	-1	0	0.68	0	-1	-2	NA	-4.06	-5.06	ERS5303240	28933
site.05.subj.CA-1348.lab.CO-02217-19.iso.1	-1	NA	-4.06	NA	1	0	-4.32	1	NA	-1	NA	-4.06	-4.06	ERS5302411	25788
site.08.subj.DTU-069.lab.2181.iso.1	-2	-5.06	-5.06	-6.97	-1	-1	-5.32	0	-2	-2	-3.06	-4.06	-4.06	ERS5317469	12178
site.06.subj.SGD_0059-14.lab.06MIL0292.iso.1	-2	-5.06	-4.06	-6.06	NA	0	NA	0	NA	-3.06	-4.06	0	3	ERS2394817	3511
site.03.subj.GB-91540140.lab.IML-01055.iso.1	-1	-6.06	-5.06	-6.06	0	-1	-5.32	1	-2	-1	-4.06	-4.06	-5.06	ERS5319728	26607
site.10.subj.YA00105957.lab.YA00105957.iso.1	-1	-5.06	NA	-6.06	1	3	-1.32	2	-1	-1	-2	-4.06	-1	ERS6403143	15401
site.02.subj.0147.lab.2013232118.iso.1	-2	-4.06	-4.06	-6.06	0	-1	-5.32	1	-1	NA	-1	-4.06	-4.06	ERS5300610	11420
site.06.subj.A562.lab.06MIL1285.iso.1	-1	NA	-4.06	-6.06	NA	0	-5.32	1	-1	NA	NA	-4.06	-4.06	ERS5319750	31565
site.03.subj.T1176.lab.IML-00011.iso.1	-2	-5.06	-4.06	-6.97	0	0	-5.32	NA	-2	-2	NA	-4.06	-3.06	ERS5319191	15576
site.08.subj.02TB1934.lab.21564.iso.1	-1	-5.06	-1	-6.97	3	-1	0.68	1	NA	-1	NA	2	4	ERS5320947	32939
site.05.subj.PTAN-0042.lab.TAN-128.iso.1	-1	-4.06	-4.06	-6.06	0	1	-4.32	2	-1	-1	-2	-4.06	-4.06	ERS1987062	531
site.05.subj.PMFR-0720.lab.MFR-184.iso.1	-2	NA	-4.06	-6.06	4	1	1.68	0	NA	-2	NA	2	3	ERS3371993	11804
site.05.subj.CA-0885.lab.CO-14371-18.iso.1	-2	-6.06	-5.06	-6.06	NA	NA	-4.32	NA	NA	NA	2	-4.06	-5.06	ERS5302491	25868
site.10.subj.YA00134696.lab.YA00134696.iso.1	-1	-4.06	-3.06	-6.97	1	0	-4.32	0	NA	-1	NA	-4.06	-2	ERS6403433	29424
site.05.subj.LR-2062.lab.FN-00811-15.iso.1	-2	-6.06	-5.06	-6.97	2	-1	1.68	0	NA	-2	NA	0	4	ERS5303009	28702
site.08.subj.23TB03-311.lab.2190.iso.1	-2	-6.97	-5.06	-6.97	-2	NA	-4.32	0	-3.06	-4.06	-4.06	-4.06	-5.06	ERS5317476	12185
site.05.subj.LS-1631.lab.MA-02505-18.iso.1	-2	-5.06	NA	NA	0	NA	NA	1	NA	-1	NA	NA	-4.06	ERS5302941	28634
site.10.subj.YA00027815.lab.YA00027815.iso.1	-2	-4.06	NA	-6.06	3	4	-2.32	1	NA	NA	-1	2	3	ERS5298247	9952
site.05.subj.PMFR-0696.lab.MFR-116.iso.1	-2	-5.06	-4.06	-6.06	2	1	-0.32	2	-2	-1	-2	2	3	ERS3371969	11780
site.05.subj.LS-0614.lab.SJ-06989-18.iso.1	-1	-5.06	NA	-6.97	NA	0	-5.32	1	-1	NA	-1	-4.06	-4.06	ERS5302039	25115
site.10.subj.YA00122795.lab.YA00122795.iso.1	-2	-4.06	-2	NA	0	NA	-3.32	NA	-1	-1	NA	-4.06	-3.06	ERS6403693	29684
site.02.subj.0174.lab.2013231094.iso.1	-2	-5.06	-3.06	-6.06	1	0	-5.32	1	-1	-1	-2	-4.06	-4.06	ERS5300577	11387
site.02.subj.0640.lab.232091-15.iso.1	-1	-4.06	NA	-6.06	0	-1	-4.32	2	-1	-1	-1	-4.06	-4.06	ERS5300797	12654
site.02.subj.0205.lab.2013221173.iso.1	-2	-5.06	-4.06	-6.06	0	0	-5.32	1	-2	-1	-3.06	-4.06	-4.06	ERS5300546	11356
site.02.subj.0272.lab.2014232015.iso.1	-1	-5.06	-2	-6.06	0	1	-4.32	1	-1	-1	-2	-4.06	-3.06	ERS5298568	10918
site.04.subj.00475.lab.711002.iso.1	-2	-6.06	-4.06	-6.06	NA	-1	NA	0	-2	-4.06	NA	NA	NA	ERS5281963	1672
site.03.subj.DS-63.lab.IML-01270.iso.1	-2	-5.06	-4.06	-6.97	2	3	4.68	0	NA	-2	NA	2	4	ERS5320163	30291
site.05.subj.PTAN-0355.lab.TAN-404.iso.1	-1	-4.06	-4.06	-6.06	1	0	-4.32	1	-2	-1	-2	-4.06	-4.06	ERS1987375	844
site.10.subj.YA00089952.lab.YA00089952.iso.1	-2	-5.06	-3.06	-4.06	1	3	-2.32	1	0	-1	-1	-4.06	-3.06	ERS6403028	14477
site.06.subj.MHL_0177-14.lab.06MIL0211.iso.1	-1	-1	-1	-6.06	-1	NA	0.68	0	-1	-2	-4.06	-3.06	-1	ERS2394747	3441
site.04.subj.01317.lab.732642.iso.1	-2	-4.06	-4.06	-4.06	NA	-1	-4.32	0	-1	-1	-3.06	-4.06	-4.06	ERS5282975	12941
site.05.subj.LS-0874.lab.MA-02654-18.iso.1	-2	-5.06	-5.06	-6.06	0	-1	-4.32	1	-2	-2	-3.06	-4.06	-5.06	ERS5302621	25998
site.03.subj.T5336.lab.IML-00070.iso.1	-2	-5.06	-4.06	-6.06	-1	0	-5.32	1	-1	-2	-2	-4.06	-5.06	ERS5319090	15475
site.04.subj.00802.lab.706550.iso.1	-2	NA	-4.06	-6.06	NA	-1	NA	0	-3.06	-4.06	-4.06	-4.06	-3.06	ERS5281765	1527
site.05.subj.PTAN-0331.lab.TAN-776.iso.1	-2	-6.06	-4.06	-6.06	1	0	-4.32	1	-1	-2	-2	-4.06	-4.06	ERS1987351	820
site.05.subj.LR-2307.lab.FN-00565-18.iso.1	-2	-5.06	-5.06	-6.06	-1	4	-1.32	1	-1	-1	-2	2	4	ERS5303188	28881
site.10.subj.XD02259334.lab.XD02259334.iso.1	5	-4.06	-3.06	NA	3	3	4.68	5	2	NA	NA	2	4	ERS6403281	29234
site.03.subj.T8173.lab.IML00147.iso.1	-2	-4.06	-4.06	-6.06	3	1	2.68	1	-2	-1	-3.06	2	4	ERS5319145	15530
site.02.subj.0247.lab.2013241149.iso.1	-2	-6.06	-4.06	-6.06	1	-1	-4.32	1	NA	-1	-2	-4.06	-2	ERS5300625	11435
site.02.subj.1053.lab.2013185139.iso.1	-2	-5.06	-4.06	NA	NA	0	-4.32	0	NA	NA	NA	-4.06	-4.06	ERS5301227	15126
site.08.subj.02TB2242.lab.26740.iso.1	-2	-6.06	-4.06	-6.06	NA	0	-5.32	0	-2	-2	-4.06	-4.06	-4.06	ERS5319541	15944
site.05.subj.PLE-0881.lab.LE-486.iso.1	-2	-5.06	-4.06	-6.06	3	0	0.68	1	NA	-1	-2	1	3	ERS3371760	11571
site.20.subj.SCH8211361.lab.YA00131579.iso.1	-2	-5.06	-4.06	-6.97	0	0	-4.32	1	-1	-2	NA	-4.06	-5.06	ERS6422183	25439
site.06.subj.06TB_0544.lab.06MIL1393.iso.1	-2	-6.06	-5.06	-6.97	-1	-1	-5.32	0	-2	-2	-3.06	2	4	ERS5318950	31668
site.05.subj.CA-1322.lab.CO-01520-19.iso.1	-2	-5.06	-4.06	-6.06	0	0	-4.32	1	NA	-1	-2	-4.06	NA	ERS5302376	25753
site.05.subj.LS-0992.lab.MA-02920-18.iso.1	-2	NA	NA	-6.97	NA	1	NA	0	-2	-2	NA	-4.06	-4.06	ERS5302666	26043
site.04.subj.01413.lab.800222.iso.1	-2	-6.06	-4.06	-5.06	1	4	1.68	0	-1	-3.06	NA	1	3	ERS5283075	13041
site.05.subj.LR-2232.lab.FN-01027-17.iso.1	-2	-6.06	-5.06	-6.97	3	-1	1.68	1	-1	-1	-2	-2	4	ERS5303587	30817
site.05.subj.CA-0120.lab.CO-07888-18.iso.1	-2	-6.06	-5.06	-6.97	0	-2	-4.32	1	-2	-1	-3.06	-4.06	-5.06	ERS5301947	16174
site.06.subj.13396.lab.06MIL2087.iso.1	-2	-5.06	NA	NA	-1	NA	-5.32	0	NA	NA	NA	-4.06	-4.06	ERS6420766	26896
site.14.subj.4368.lab.4368.iso.1	-1	NA	-4.06	NA	NA	0	NA	NA	3	1	3	NA	NA	ERS5303922	16624
site.02.subj.0931.lab.22A166.iso.1	-2	-4.06	NA	NA	4	4	1.68	1	3	-1	NA	NA	3	ERS5301028	14074
site.05.subj.PTAN-0022.lab.TAN-057.iso.1	-2	-5.06	-4.06	-6.06	4	0	1.68	1	-1	NA	-2	-3.06	3	ERS1987042	511
site.10.subj.XB00347909.lab.XB00347909.iso.1	5	NA	NA	NA	3	4	4.68	5	3	2	2	2	4	ERS6403370	29361
site.02.subj.0009.lab.2014222037.iso.1	-2	-4.06	-4.06	-6.06	1	1	-5.32	0	-2	-1	-2	-4.06	-4.06	ERS5298534	10882
site.05.subj.PMOP-0637.lab.MOP-204.iso.1	4	-4.06	-4.06	-6.06	NA	3	0.68	5	-1	-1	NA	NA	3	ERS3371910	11721
site.05.subj.PMK-0935.lab.MK-0376.iso.1	4	-6.06	-4.06	-6.06	4	0	NA	5	NA	NA	2	-4.06	-1	ERS3371829	11640
site.05.subj.PTAN-0485.lab.TAN-797.iso.1	-2	-4.06	-4.06	-5.06	0	0	-4.32	2	-1	-1	-2	-4.06	-4.06	ERS1987505	974
site.02.subj.0683.lab.2014241156.iso.1	-2	-4.06	-4.06	-6.06	0	-1	-5.32	1	0	-1	NA	-4.06	-4.06	ERS5300742	12599
site.10.subj.WMM0010756.lab.WMM0010756.iso.1	-2	-4.06	NA	NA	NA	0	-3.32	1	NA	NA	-1	2	NA	ERS6403233	29082
site.04.subj.00961.lab.715884.iso.1	-2	NA	-4.06	-6.06	NA	-2	0.68	0	NA	NA	NA	-4.06	NA	ERS5282161	1870
site.02.subj.0144.lab.2013232128.iso.1	-2	-5.06	NA	-6.06	NA	-1	-5.32	1	NA	-1	-2	-4.06	-4.06	ERS5300613	11423
site.03.subj.DR-194.lab.IML-01142.iso.1	-2	-6.06	-4.06	-6.97	2	3	1.68	0	2	-2	1	2	4	ERS5320049	30177
site.05.subj.PTAN-0082.lab.TAN-253.iso.1	-2	-5.06	-4.06	-6.06	0	0	-4.32	0	-2	-1	-2	-4.06	-4.06	ERS1987102	571
site.05.subj.CA-0336.lab.CO-08578-18.iso.1	-1	-4.06	-3.06	NA	NA	1	-4.32	1	-1	-1	-1	-4.06	-4.06	ERS5301971	16198
site.02.subj.0083.lab.22A034.iso.1	-1	-4.06	-2	-6.06	4	1	1.68	1	-1	0	-1	NA	2	ERS5300652	11462
site.03.subj.GB-93110009.lab.IML-01862.iso.1	-2	-5.06	-4.06	-6.97	-1	-1	-5.32	0	-2	NA	-4.06	-4.06	-5.06	ERS5320438	31379
site.05.subj.LS-1203.lab.MA-02186-18.iso.1	-2	-5.06	NA	-6.97	1	NA	-4.32	1	0	0	-1	-4.06	-5.06	ERS5302538	25915
site.03.subj.GB-90410108.lab.IML-01996.iso.1	-2	-4.06	-3.06	-6.97	-1	NA	-4.32	1	-1	NA	-3.06	-4.06	NA	ERS5320234	31175
site.10.subj.YA00129030.lab.YA00129030.iso.1	-2	-4.06	NA	-6.06	0	0	-4.32	1	NA	NA	NA	-4.06	-3.06	ERS6422069	25379
site.05.subj.LS-1080.lab.MA-07391-18.iso.1	-2	NA	-4.06	-5.06	NA	0	NA	1	-1	-1	NA	-4.06	-2	ERS5303406	30636
site.05.subj.CA-1021.lab.CO-16002-18.iso.1	-2	-4.06	-4.06	-6.97	1	NA	-4.32	1	NA	-1	-1	-4.06	-3.06	ERS5302181	25558
site.03.subj.10856.lab.IML-00976.iso.1	-2	-6.97	-5.06	-6.97	2	0	1.68	0	-2	-1	NA	2	4	ERS5319655	26534
site.10.subj.YA00038874.lab.YA00038874.iso.1	4	-4.06	-3.06	-6.06	3	2	1.68	5	2	-1	2	1	3	ERS5298309	10014
site.05.subj.LS-1386.lab.MA-00444-19.iso.1	-1	NA	NA	-6.06	NA	NA	-5.32	NA	NA	NA	NA	-4.06	NA	ERS5302703	28273
site.02.subj.0615.lab.232090-15.iso.1	-2	-4.06	-3.06	-6.06	NA	0	-5.32	2	-1	-1	-2	-4.06	-3.06	ERS5300796	12653
site.02.subj.0146.lab.2013232121.iso.1	-2	-5.06	-4.06	-6.06	0	-2	NA	0	-2	-1	-2	2	3	ERS5300611	11421
site.10.subj.YA00073448.lab.YA00073448.iso.1	-2	-4.06	-4.06	-6.06	1	0	-5.32	1	-1	-1	NA	-4.06	-4.06	ERS6402978	14427
site.10.subj.YA00106014.lab.YA00106014.iso.1	-2	NA	NA	-6.97	0	0	NA	1	NA	NA	-3.06	-4.06	-5.06	ERS6403163	15421
site.05.subj.LR-2306.lab.FN-00555-18.iso.1	-2	-6.06	-5.06	NA	4	0	0.68	1	-2	-1	-2	NA	4	ERS5303187	28880
site.03.subj.10940.lab.IML-01029.iso.1	-2	-6.06	-5.06	-6.97	2	-1	0.68	0	-2	-3.06	-3.06	2	NA	ERS5319703	26582
site.03.subj.DR-13.lab.IML-01062.iso.1	-2	-6.97	-5.06	-6.97	NA	4	2.68	1	2	-2	2	2	4	ERS5319735	26614
site.08.subj.02TB1345.lab.20177.iso.1	-2	-6.06	-5.06	-6.97	NA	NA	1.68	0	-3.06	NA	-4.06	-4.06	-5.06	ERS5320811	32803
site.05.subj.CA-1535.lab.CO-03446-19.iso.1	-2	NA	-5.06	-6.97	-1	4	-0.32	NA	NA	NA	-3.06	NA	4	ERS5302781	28455
site.10.subj.YA00161028.lab.YA00161028.iso.1	-1	-4.06	NA	NA	NA	0	-4.32	NA	NA	NA	NA	-4.06	NA	ERS6403492	29483
site.02.subj.0241.lab.2013241113.iso.1	-1	-4.06	-3.06	-6.06	NA	0	-4.32	1	-2	-1	-2	-4.06	-3.06	ERS5300619	11429
site.05.subj.LS-1084.lab.MA-08203-18.iso.1	-1	-5.06	-4.06	-6.06	1	NA	-5.32	1	-1	NA	0	-4.06	-3.06	ERS5303418	30648
site.06.subj.MHL_0227-14.lab.06MIL0394.iso.1	-2	-6.06	-4.06	-6.06	4	2	0.68	NA	-1	-1	NA	1	3	ERS2394909	3603
site.10.subj.YA00010402.lab.YA00010402.iso.1	-1	-4.06	-4.06	NA	0	0	-4.32	2	-2	-2	-2	-4.06	-3.06	ERS5297909	2817
site.05.subj.PMOP-0586.lab.MOP-134.iso.1	-2	-3.06	-3.06	-6.06	NA	2	-3.32	1	-1	0	NA	-4.06	-3.06	ERS3371621	10152
site.03.subj.GB-93550017.lab.IML-01962.iso.1	-2	-5.06	-4.06	-6.97	-1	0	-4.32	1	-2	-1	NA	-4.06	NA	ERS5320184	31125
site.03.subj.DR-111.lab.IML-01102.iso.1	-2	-6.06	-4.06	-6.97	2	2	0.68	0	2	-2	1	2	4	ERS5320009	30137
site.06.subj.BVH_0794-R.lab.06MIL0438.iso.1	-2	-5.06	-4.06	-6.06	-1	1	1.68	0	-3.06	-3.06	-4.06	-4.06	-4.06	ERS2394948	3642
site.02.subj.0008.lab.2014222017.iso.1	-2	-4.06	-4.06	-6.06	0	0	-5.32	0	-2	NA	-2	-4.06	-4.06	ERS5298525	10872
site.04.subj.01508.lab.725271.iso.1	-2	-4.06	-4.06	-4.06	4	4	1.68	1	4	NA	3	2	3	ERS5282606	10570
site.02.subj.0889.lab.22A123.iso.1	4	-5.06	-3.06	-6.06	3	-1	1.68	5	2	-1	1	1	3	ERS5298509	10854
site.10.subj.YA00023505.lab.YA00023505.iso.1	-2	NA	-4.06	-6.06	0	0	-4.32	0	-2	NA	NA	NA	3	ERS5298000	2908
site.14.subj.2491.lab.2491.iso.1	-1	NA	NA	NA	NA	NA	-4.32	1	NA	NA	NA	-4.06	NA	ERS5304056	16769
site.05.subj.LR-2420.lab.FN-00671-18.iso.1	-2	-5.06	NA	-6.97	0	4	NA	1	-1	-1	NA	2	4	ERS5303193	28886
site.05.subj.CA-1601.lab.CO-03690-19.iso.1	-2	-6.06	NA	NA	NA	NA	0.68	NA	-1	NA	NA	2	4	ERS5302792	28466
site.05.subj.LR-3112.lab.CR-01992-16.iso.1	-2	-6.06	-5.06	-6.97	3	4	-1.32	1	2	-3.06	3	1	4	ERS5303366	29059
site.05.subj.PMK-0993.lab.MK-1412.iso.1	-2	-5.06	-4.06	-6.06	NA	1	-3.32	1	-1	NA	-2	2	3	ERS3371887	11698
site.05.subj.PTAN-0249.lab.TAN-564.iso.1	-2	-5.06	-4.06	-6.06	0	0	-5.32	0	-2	NA	NA	-4.06	-4.06	ERS1987269	738
site.04.subj.00495.lab.705298.iso.1	-2	-6.06	-4.06	NA	1	1	NA	0	NA	-1	-1	-4.06	-3.06	ERS5281650	1444
site.05.subj.PSLM-0807.lab.SLM-067.iso.1	-1	-5.06	-3.06	-6.06	4	4	1.68	NA	4	-1	3	2	3	ERS3372077	11888
site.05.subj.LR-2356.lab.FN-00723-16.iso.1	-2	-5.06	-5.06	-6.97	NA	4	2.68	1	NA	-1	-2	2	4	ERS5303133	28826
site.02.subj.0794.lab.2013232222.iso.1	-2	-4.06	NA	-6.06	1	NA	-4.32	0	-2	-1	-2	-4.06	-2	ERS5300920	13966
site.05.subj.PMFR-0676.lab.MFR-054.iso.1	-1	-3.06	-4.06	-6.06	NA	0	-5.32	1	-1	NA	NA	-4.06	-3.06	ERS3371949	11760
site.10.subj.XD01333944.lab.XD01333944.iso.1	-2	-6.97	NA	-6.97	3	2	-2.32	0	NA	NA	NA	2	4	ERS6403374	29365
site.05.subj.LS-0926.lab.LS-10640-18.iso.1	-2	-5.06	-5.06	-6.97	NA	NA	-4.32	1	-1	NA	NA	-4.06	-5.06	ERS5302248	25625
site.03.subj.DR-238.lab.IML-01162.iso.1	-1	-5.06	-3.06	-6.97	4	0	0.68	1	3	-1	3	2	4	ERS5320069	30197
site.03.subj.DS-49.lab.IML-01213.iso.1	-2	-4.06	-3.06	-6.97	0	0	-4.32	1	-2	NA	-3.06	-4.06	-3.06	ERS5320113	30241
site.08.subj.05TB13012.lab.25020.iso.1	-1	-6.06	-3.06	-6.06	0	-2	0.68	1	3	-2	3	-4.06	-4.06	ERS5317743	12469
site.03.subj.GB-83860023.lab.GB-83860023.iso.1	-1	-5.06	-4.06	-6.97	0	1	-4.32	1	NA	-1	-2	-4.06	-4.06	ERS5312599	26314
site.04.subj.00626.lab.713017.iso.1	-2	-4.06	NA	-5.06	0	-2	-4.32	NA	-1	-1	-3.06	-4.06	-4.06	ERS5282010	1719
site.03.subj.10303.lab.IML-00999.iso.1	-2	-6.06	-5.06	-6.97	0	-1	-0.32	0	-3.06	-2	-4.06	1	NA	ERS5319677	26556
site.03.subj.GB-93350079.lab.IML-01846.iso.1	-2	-5.06	-5.06	-6.97	-1	NA	-5.32	1	NA	NA	NA	-4.06	-3.06	ERS5320423	31364
site.02.subj.0327.lab.2015235069.iso.1	-2	-3.06	-1	-6.06	1	NA	-4.32	0	-1	-1	-2	-4.06	-3.06	ERS5300826	12683
site.05.subj.LR-2132.lab.FN-01916-15.iso.1	-1	NA	NA	NA	NA	4	2.68	1	-1	-1	NA	2	4	ERS5303485	30715
site.03.subj.GB-84450023.lab.IML-01911.iso.1	-2	-5.06	-4.06	-6.97	-1	0	-5.32	0	-2	-2	-4.06	-4.06	-5.06	ERS5320484	31425
site.05.subj.LS-0859.lab.MA-02252-18.iso.1	-2	NA	-5.06	-6.06	1	-1	-4.32	1	-1	-2	-2	-4.06	-5.06	ERS5302554	25931
site.05.subj.PTAN-0479.lab.TAN-785.iso.1	-2	-4.06	NA	-6.06	NA	NA	-4.32	1	NA	NA	NA	-4.06	-3.06	ERS1987499	968
site.10.subj.YA00038887.lab.YA00038887.iso.1	-2	-5.06	-3.06	-6.06	0	-1	-4.32	0	-2	-1	-2	-4.06	-3.06	ERS5298311	10016
site.14.subj.4416.lab.4416.iso.1	0	-4.06	-5.06	NA	0	0	2.68	2	-2	NA	-2	-4.06	-3.06	ERS5303960	16662
site.04.subj.00987.lab.717126.iso.1	-2	NA	NA	-5.06	NA	-2	0.68	1	3	NA	NA	2	3	ERS5282216	1925
site.10.subj.YA00105883.lab.YA00105883.iso.1	-2	-6.06	-4.06	-6.97	0	0	4.68	0	-1	-2	-2	-4.06	-4.06	ERS6403127	15385
site.06.subj.NDST12.lab.06MIL1480.iso.1	4	-6.06	-4.06	-6.06	2	1	1.68	5	-2	-3.06	-3.06	2	4	ERS5318141	16277
site.05.subj.CA-1024.lab.CO-16053-18.iso.1	-1	NA	NA	-6.97	NA	NA	-4.32	1	NA	NA	NA	-4.06	-3.06	ERS5302187	25564
site.06.subj.06TB_1454.lab.06MIL2733.iso.1	0	-4.06	NA	NA	0	0	NA	2	0	NA	NA	-4.06	-3.06	ERS5318740	30966
site.10.subj.YA00038968.lab.YA00038968.iso.1	-2	-5.06	-4.06	-6.06	-1	0	NA	1	-2	-1	-2	-4.06	-4.06	ERS5297859	2767
site.05.subj.LR-2349.lab.FN-00287-16.iso.1	-2	-6.97	-5.06	-6.97	-1	0	0.68	0	-3.06	-3.06	-4.06	-3.06	NA	ERS5303124	28817
site.10.subj.YA00128349.lab.YA00128349.iso.1	-1	-5.06	NA	NA	1	0	NA	NA	NA	NA	NA	-4.06	-2	ERS6422047	25357
site.03.subj.DR-203.lab.IML-01144.iso.1	-2	-5.06	-3.06	-6.97	2	0	1.68	0	NA	-1	1	2	4	ERS5320051	30179
site.14.subj.3577.lab.3577.iso.1	-2	-6.06	-4.06	-6.97	2	NA	0.68	0	NA	-2	-3.06	-4.06	-2	ERS5304093	16806
site.05.subj.CA-1283.lab.CO-02143-19.iso.1	-1	NA	-4.06	-6.06	0	1	-4.32	1	NA	NA	NA	-4.06	-4.06	ERS5302410	25787
site.05.subj.CA-0106.lab.CO-07381-18.iso.1	-2	-6.06	-5.06	NA	1	-1	-5.32	1	-2	NA	-2	-4.06	-5.06	ERS5301925	16152
site.08.subj.02TB2315.lab.26561.iso.1	-2	-6.06	NA	-6.06	NA	NA	NA	0	-3.06	-5.06	-4.06	-4.06	-4.06	ERS5319481	15884
site.10.subj.YA00058786.lab.YA00058786.iso.1	-2	-4.06	-4.06	-6.06	0	-1	-5.32	2	-1	-1	-2	-4.06	-4.06	ERS6402883	14332
site.05.subj.PMOP-0649.lab.MOP-220.iso.1	-2	-5.06	-4.06	-6.06	3	0	0.68	1	-1	-1	-2	2	3	ERS3371922	11733
site.10.subj.YA00021505.lab.YA00021505.iso.1	-2	-5.06	-4.06	-6.06	0	0	-5.32	1	-2	-2	-3.06	-4.06	-4.06	ERS5297957	2865
site.03.subj.GB-93220001.lab.IML-01772.iso.1	-2	NA	-4.06	-6.97	0	NA	-4.32	0	NA	NA	NA	-4.06	NA	ERS5320350	31291
site.03.subj.10625.lab.IML-01038.iso.1	-1	-6.97	-5.06	-6.97	-1	-2	4.68	1	-3.06	-4.06	NA	-2	-4.06	ERS5319711	26590
site.05.subj.PMK-0968.lab.MK-1089.iso.1	-2	-4.06	NA	-6.06	0	2	1.68	1	-1	-2	-2	-4.06	-3.06	ERS3371862	11673
site.05.subj.PTAN-0377.lab.TAN-551.iso.1	-2	-5.06	-4.06	-6.06	0	-1	-4.32	1	-1	-1	-2	-4.06	-4.06	ERS1987397	866
site.14.subj.4259.lab.4259.iso.1	0	-4.06	-4.06	-6.06	0	0	-4.32	1	NA	-2	-3.06	-4.06	-4.06	ERS5304213	16926
site.02.subj.0986.lab.22A226.iso.1	-2	-4.06	-3.06	-6.06	3	1	NA	0	-1	-2	-2	NA	NA	ERS5301085	14131
site.06.subj.13275.lab.06MIL2088.iso.1	-2	-5.06	-5.06	NA	-1	-1	-5.32	1	-2	-2	NA	-4.06	-4.06	ERS6420767	26897
site.04.subj.01057.lab.715951.iso.1	-2	-5.06	NA	-4.06	NA	NA	NA	0	NA	-1	NA	NA	-2	ERS5282845	10809
site.04.subj.00187.lab.631941.iso.1	-2	-6.06	-4.06	-6.06	NA	NA	NA	0	NA	-2	1	2	3	ERS5281315	1109
site.04.subj.00914.lab.715102.iso.1	4	-6.06	-4.06	-6.06	2	2	1.68	5	NA	-2	1	2	3	ERS5282122	1831
site.06.subj.SSM_0108-R.lab.06MIL0040.iso.1	-2	NA	-4.06	-6.06	NA	0	NA	1	-3.06	-2	-4.06	-4.06	-4.06	ERS2394591	3285
site.04.subj.00346.lab.630466.iso.1	-2	-2	NA	-6.06	4	4	NA	0	2	-1	1	NA	NA	ERS5281288	1082
site.04.subj.00012.lab.630081.iso.1	4	-6.06	-4.06	-6.06	3	4	1.68	5	4	-1	3	2	3	ERS5281205	999
site.03.subj.T359.lab.IML-00003.iso.1	-2	-5.06	-4.06	-6.06	-1	0	-5.32	0	-2	-2	-2	-4.06	-4.06	ERS5319184	15569
site.08.subj.05TB21141.lab.27337.iso.1	-2	-6.06	-4.06	-6.06	NA	0	-5.32	0	-2	-2	-4.06	-4.06	-4.06	ERS5317825	12552
site.14.subj.3237.lab.3237.iso.1	0	-3.06	NA	NA	1	4	NA	1	NA	NA	NA	-4.06	-4.06	ERS5304077	16790
site.04.subj.00893.lab.712228.iso.1	-2	-5.06	-4.06	-6.06	0	0	-5.32	0	-1	-2	-3.06	-4.06	-3.06	ERS5281987	1696
site.10.subj.YA00100099.lab.YA00100099.iso.1	-2	-5.06	NA	-6.97	0	0	-5.32	0	-2	-1	-3.06	-4.06	-5.06	ERS6403114	15372
site.03.subj.T8694.lab.IML00165.iso.1	-2	-6.97	-4.06	-6.97	NA	-2	0.68	0	-2	-3.06	NA	2	4	ERS5319164	15549
site.05.subj.PTAN-0398.lab.TAN-663.iso.1	-2	-5.06	-4.06	-6.06	NA	0	-4.32	1	-1	-1	-2	-4.06	-4.06	ERS1987418	887
site.04.subj.00781.lab.708146.iso.1	-2	NA	-4.06	-6.06	4	4	1.68	NA	3	-1	2	2	3	ERS5281908	1617
site.02.subj.1039.lab.2013185110.iso.1	-2	-6.06	-4.06	-6.06	0	0	-4.32	1	-2	-2	-3.06	-4.06	NA	ERS5301213	15112
site.08.subj.24TB-042.lab.2136.iso.1	-2	-6.06	NA	-6.06	0	1	-5.32	1	-1	-1	-3.06	-4.06	-4.06	ERS5317439	12146
site.08.subj.02TB2786.lab.26537.iso.1	-2	-5.06	-4.06	-6.06	-1	3	-5.32	0	-2	NA	-3.06	-4.06	-4.06	ERS5319475	15878
site.03.subj.T5339.lab.IML-00071.iso.1	-2	-6.06	-4.06	-6.97	0	1	-4.32	1	-2	-1	-3.06	NA	-5.06	ERS5319251	15636
site.03.subj.UA19-2017.lab.UA19-2017.iso.1	-2	-5.06	-4.06	-6.06	-1	-1	-5.32	1	-2	-2	-3.06	-4.06	-4.06	ERS5312473	26188
site.05.subj.CA-1164.lab.CO-00341-19.iso.1	-1	-4.06	-4.06	NA	2	NA	-4.32	1	-1	NA	NA	-4.06	-3.06	ERS5302323	25700
site.10.subj.YA00046932.lab.YA00046932.iso.1	-2	-5.06	NA	-6.06	2	0	1.68	1	3	-1	3	NA	3	ERS5298061	2969
site.04.subj.01405.lab.727233.iso.1	-2	-5.06	-4.06	-6.06	-1	0	NA	0	-3.06	-4.06	-4.06	-4.06	-3.06	ERS5282685	10649
site.08.subj.02TB1651.lab.20942.iso.1	-2	NA	-4.06	NA	NA	0	0.68	NA	NA	NA	-3.06	-4.06	-5.06	ERS5320875	32867
site.10.subj.YA00031693.lab.YA00031693.iso.1	4	-3.06	NA	-6.06	2	1	1.68	5	2	NA	2	NA	3	ERS5298272	9977
site.04.subj.00628.lab.706434.iso.1	-2	-5.06	-4.06	-4.06	1	0	-4.32	0	1	-1	0	-4.06	-3.06	ERS5281752	1521
site.02.subj.0240.lab.2013241104.iso.1	-2	NA	-4.06	-6.06	NA	NA	-5.32	1	-1	NA	NA	-4.06	-2	ERS5300618	11428
site.05.subj.CA-1176.lab.CO-00311-19.iso.1	-1	NA	-4.06	-6.97	NA	NA	-1.32	1	0	-1	0	NA	-4.06	ERS5302322	25699
site.04.subj.00828.lab.707933.iso.1	-2	NA	-4.06	NA	-2	-1	0.68	0	-2	-3.06	-4.06	-4.06	NA	ERS5281898	1607
site.05.subj.LS-1514.lab.MA-00544-19.iso.1	-1	NA	NA	-6.06	NA	-1	-5.32	1	-1	NA	0	-4.06	-3.06	ERS5302710	28280
site.05.subj.PTAN-0141.lab.TAN-422.iso.1	-2	-4.06	-3.06	-6.06	NA	0	-4.32	1	-2	-1	NA	-4.06	-3.06	ERS1987161	630
site.02.subj.0113.lab.22A067.iso.1	-1	NA	-3.06	-6.06	NA	0	0.68	2	-1	NA	-2	2	3	ERS5300685	11495
site.05.subj.PSLM-0803.lab.SLM-063.iso.1	-1	NA	-4.06	-6.06	1	NA	1.68	1	-1	-1	-1	-2	3	ERS3372073	11884
site.04.subj.01397.lab.725005.iso.1	-2	-6.06	-4.06	-6.06	2	NA	-1.32	0	-2	-4.06	0	-4.06	NA	ERS5282591	10555
site.05.subj.PMK-0933.lab.MK-0264.iso.1	-2	-5.06	-4.06	-6.06	3	0	0.68	0	-1	-2	-2	1	3	ERS3371827	11638
site.05.subj.CA-1198.lab.CO-00965-19.iso.1	-1	-4.06	-4.06	-5.06	0	NA	-5.32	1	-1	NA	-1	-4.06	-4.06	ERS5302355	25732
site.05.subj.PTAN-0202.lab.TAN-148.iso.1	-2	-4.06	-4.06	-6.06	0	1	-4.32	0	-2	NA	NA	-4.06	-4.06	ERS1987222	691
site.05.subj.LR-2258.lab.FN-00644-17.iso.1	-2	-5.06	-5.06	-6.97	NA	4	0.68	1	-1	-2	-3.06	2	4	ERS5303611	30841
site.03.subj.UA26-2017.lab.UA26-2017.iso.1	-1	-5.06	-3.06	-6.06	2	4	1.68	4	2	-2	2	2	3	ERS5312466	26181
site.03.subj.JPN-R2012-0086.lab.JPN-R2012-0086.iso.1	4	-5.06	-3.06	-6.06	3	0	1.68	5	-2	-2	-3.06	2	3	ERS5312424	26139
site.04.subj.00876.lab.715082.iso.1	-2	-4.06	NA	NA	0	NA	-5.32	NA	-1	NA	NA	-4.06	-4.06	ERS5282119	1828
site.02.subj.0347.lab.231019-15.iso.1	-2	-4.06	-3.06	-6.06	0	1	-5.32	0	-2	-1	-3.06	-4.06	-4.06	ERS5300774	12631
site.05.subj.PMK-0925.lab.MK-0102.iso.1	-2	NA	-4.06	-6.06	NA	0	0.68	1	-1	NA	NA	-4.06	-4.06	ERS3371819	11630
site.04.subj.00633.lab.709993.iso.1	-2	-6.06	NA	-5.06	4	4	1.68	2	NA	-1	NA	2	3	ERS5281955	1664
site.05.subj.PMOP-0513.lab.MOP-029.iso.1	-1	-4.06	-4.06	-6.06	1	-1	-4.32	1	NA	-1	-2	-4.06	-3.06	ERS3371548	10079
site.10.subj.YA00137046.lab.YA00137046.iso.1	-2	-6.06	-4.06	NA	3	2	-2.32	1	NA	-2	NA	2	4	ERS6403467	29458
site.20.subj.SCH8378398.lab.YA00131596.iso.1	-1	NA	-4.06	NA	NA	0	-4.32	2	-1	NA	NA	-4.06	NA	ERS6422188	25444
site.05.subj.CA-1567.lab.CO-01767-19.iso.1	-2	-5.06	-4.06	NA	1	-1	-4.32	NA	-1	NA	NA	-4.06	-4.06	ERS5303656	32198
site.05.subj.LR-2354.lab.FN-00598-16.iso.1	-2	-6.97	-5.06	-6.97	3	NA	1.68	1	-1	-1	-2	NA	NA	ERS5303131	28824
site.05.subj.PTAN-0016.lab.TAN-045.iso.1	-1	-4.06	-4.06	-6.06	NA	NA	-4.32	1	NA	NA	-2	-4.06	NA	ERS1987036	505
site.04.subj.00597.lab.705583.iso.1	-2	-6.06	-4.06	NA	0	-1	-5.32	0	-2	-2	-4.06	-4.06	-4.06	ERS5281670	1464
site.06.subj.06TB_1095.lab.06MIL2215.iso.1	-2	NA	NA	NA	0	1	-4.32	0	-2	-1	-3.06	-4.06	NA	ERS5318634	27013
site.05.subj.LS-1096.lab.LS-11005-18.iso.1	-2	-4.06	-4.06	NA	1	0	-5.32	1	0	0	0	-4.06	-3.06	ERS5302266	25643
site.04.subj.00782.lab.708284.iso.1	-2	NA	-4.06	-6.06	2	2	0.68	0	3	-1	3	1	3	ERS5281914	1623
site.04.subj.01103.lab.721041.iso.1	4	-5.06	NA	-4.06	4	NA	NA	5	4	-1	3	2	3	ERS5282469	10433
site.04.subj.01239.lab.719725.iso.1	-2	-6.06	-4.06	NA	NA	-1	-3.32	0	-2	-4.06	-3.06	0	3	ERS5282853	10817
site.14.subj.1714.lab.1714.iso.1	-1	NA	-3.06	NA	3	0	1.68	NA	2	-2	1	2	4	ERS5304039	16752
site.10.subj.JE01615360.lab.JE01615360.iso.1	4	-2	-2	-6.06	4	1	1.68	5	2	-1	2	2	3	ERS6402705	14154
site.03.subj.BOR-11409-15.lab.11409-15.iso.1	-2	-6.06	-4.06	-6.06	NA	0	NA	2	0	NA	NA	NA	3	ERS5312377	26092
site.03.subj.GB-83320067.lab.83320067.iso.1	-2	-5.06	-3.06	-6.97	0	-1	-5.32	1	-2	-1	-3.06	-4.06	-5.06	ERS5312551	26266
site.04.subj.00655.lab.715050.iso.1	-2	NA	-3.06	-6.06	2	2	1.68	0	-1	-1	-3.06	0	3	ERS5282116	1825
site.08.subj.05TB11017.lab.23583.iso.1	-2	-4.06	-4.06	-6.06	NA	4	-2.32	1	-1	-2	NA	-4.06	-4.06	ERS5317703	12428
site.05.subj.PMFR-0727.lab.MFR-211.iso.1	-1	-4.06	NA	-6.06	NA	NA	-0.32	1	-1	NA	NA	-4.06	-4.06	ERS3372000	11811
site.02.subj.0293.lab.2014235044.iso.1	-2	-4.06	-4.06	-6.06	0	0	-4.32	1	-1	-1	-2	-4.06	NA	ERS5298637	10990
site.05.subj.PMK-1049.lab.MK-2349.iso.1	-2	-5.06	-3.06	-6.06	3	0	1.68	2	-1	-1	-2	NA	3	ERS3371705	10236
site.10.subj.YA00020120.lab.YA00020120.iso.1	-1	-5.06	-4.06	-6.06	1	-1	-4.32	NA	-2	-1	-2	-4.06	-3.06	ERS5298197	3105
site.06.subj.MHL_0242-14.lab.06MIL0449.iso.1	-2	NA	-4.06	-6.06	3	0	1.68	NA	1	-2	0	2	3	ERS2394959	3653
site.03.subj.GB-92160046.lab.IML-01606.iso.1	-2	-5.06	-3.06	-6.97	-1	0	-4.32	1	-2	-2	-3.06	-4.06	NA	ERS5320299	31240
site.14.subj.3758.lab.3758.iso.1	1	-4.06	NA	-6.06	NA	NA	-5.32	2	NA	NA	NA	-3.06	-2	ERS5304115	16828
site.02.subj.0949.lab.22A184.iso.1	-1	-2	-3.06	NA	NA	1	1.68	2	NA	NA	2	2	3	ERS5301045	14091
site.20.subj.SA00657413.lab.YA00133021.iso.1	-1	-6.97	-5.06	-6.97	0	0	-5.32	1	-2	NA	NA	-4.06	-4.06	ERS6421539	17061
site.05.subj.CA-1619.lab.CO-04267-19.iso.1	-2	NA	-4.06	-6.06	NA	1	-5.32	1	-1	0	-2	-4.06	-5.06	ERS5302886	28579
site.05.subj.LR-3107.lab.CR-01845-16.iso.1	-2	NA	-5.06	NA	3	0	-0.32	1	NA	-2	-2	-3.06	NA	ERS5303361	29054
site.14.subj.4269.lab.4269.iso.1	-1	NA	-4.06	NA	NA	-1	-4.32	1	-2	-2	-3.06	-4.06	-5.06	ERS5304223	16936
site.10.subj.XD00978126.lab.XD00978126.iso.1	-2	-5.06	-4.06	-6.06	3	4	1.68	1	2	-2	1	2	3	ERS5297866	2774
site.02.subj.0237.lab.2013221005.iso.1	-2	NA	-4.06	-6.06	0	-1	-5.32	0	-1	-1	NA	-4.06	-3.06	ERS5298823	11324
site.02.subj.0577.lab.241018-14.iso.1	-2	-4.06	-4.06	-5.06	1	1	-4.32	1	NA	-1	NA	-4.06	NA	ERS5298689	11043
site.04.subj.00339.lab.703592.iso.1	-2	-5.06	-4.06	-6.06	NA	NA	-3.32	1	-2	-2	NA	NA	NA	ERS5281572	1366
site.08.subj.02TB0296.lab.17696.iso.1	-2	-6.06	-3.06	-6.97	0	NA	NA	1	-3.06	NA	-4.06	2	4	ERS5320694	32686
site.03.subj.GB-90420139.lab.IML-01915.iso.1	-2	-5.06	NA	-6.97	NA	0	-5.32	1	NA	NA	NA	-4.06	NA	ERS5320488	31429
site.08.subj.02TB0494.lab.18129.iso.1	-2	-5.06	-4.06	-6.06	2	1	-1.32	1	-1	-2	-3.06	2	NA	ERS5320718	32710
site.04.subj.01542.lab.729493.iso.1	-2	-5.06	-4.06	NA	1	0	-4.32	1	-1	-1	-1	-4.06	-4.06	ERS5282775	10739
site.04.subj.01244.lab.721432.iso.1	-2	-5.06	-4.06	-5.06	NA	-1	-5.32	0	-1	-3.06	-3.06	-4.06	-4.06	ERS5282859	10823
site.10.subj.LA00659381.lab.LA00659381.iso.1	-2	-4.06	-3.06	NA	1	0	-4.32	NA	NA	-1	-1	2	3	ERS6402720	14169
site.02.subj.0441.lab.235092-14.iso.1	-1	-4.06	NA	-6.06	1	0	-4.32	1	-1	-1	-2	-4.06	-3.06	ERS5298671	11025
site.06.subj.06TB_0224.lab.06MIL0685.iso.1	4	-6.06	-4.06	NA	4	NA	1.68	5	-1	NA	-2	NA	3	ERS5318898	31446
site.10.subj.VG00071474.lab.VG00071474.iso.1	-1	-4.06	-3.06	-6.06	0	1	-4.32	1	-1	NA	NA	-4.06	-3.06	ERS6403499	29490
site.05.subj.PTAN-0089.lab.TAN-266.iso.1	-2	-6.06	-4.06	NA	NA	1	NA	1	-1	NA	-2	-4.06	-4.06	ERS1987109	578
site.02.subj.0612.lab.241006-14.iso.1	-2	-4.06	-4.06	NA	0	NA	-5.32	2	-1	-1	NA	-4.06	-4.06	ERS5298681	11035
site.03.subj.KGZ-5751-2018.lab.5751-2018.iso.1	-1	-5.06	-4.06	-6.97	-1	-2	NA	1	-2	-3.06	-3.06	2	-4.06	ERS5312442	26157
site.10.subj.YA00005293.lab.YA00005293.iso.1	-1	-5.06	NA	NA	3	-1	1.68	1	-1	NA	NA	2	3	ERS6402734	14183
site.04.subj.00742.lab.714429.iso.1	-2	-3.06	NA	-4.06	1	-1	-5.32	0	-1	-1	-3.06	-4.06	-3.06	ERS5282083	1792
site.10.subj.YA00072139.lab.YA00072139.iso.1	-2	-4.06	NA	-6.06	2	0	-3.32	1	-1	-1	-2	-4.06	-4.06	ERS6402962	14411
site.06.subj.06TB_1357.lab.06MIL2631.iso.1	-1	-5.06	NA	-5.06	NA	-1	NA	NA	-1	NA	NA	-4.06	-3.06	ERS5318662	30888
site.05.subj.LR-2163.lab.FN-00305-16.iso.1	-2	-6.06	-5.06	NA	NA	4	NA	1	-1	NA	-2	2	4	ERS5303516	30746
site.03.subj.GB-90250027.lab.IML-02004.iso.1	-2	-5.06	NA	NA	NA	0	-5.32	1	-1	NA	-2	-4.06	-4.06	ERS5320242	31183
site.04.subj.00426.lab.705358.iso.1	-1	NA	NA	-5.06	4	1	0.68	0	-1	-1	-2	2	3	ERS5281657	1451
site.02.subj.0291.lab.2014235040.iso.1	-1	-5.06	-3.06	-6.06	0	2	-4.32	1	-1	-1	-2	-4.06	-3.06	ERS5298634	10987
site.10.subj.YA00031651.lab.YA00031651.iso.1	-2	-4.06	-3.06	-6.06	0	-1	NA	1	-2	-1	-2	-4.06	-3.06	ERS5298129	3037
site.03.subj.10670.lab.IML-01025.iso.1	-2	-6.97	-5.06	-6.97	2	-1	-0.32	0	-3.06	-3.06	-4.06	1	-4.06	ERS5319700	26579
site.05.subj.PTAN-0214.lab.TAN-224.iso.1	-1	NA	-4.06	-6.06	0	NA	-4.32	1	-1	-1	-1	-4.06	-4.06	ERS1987234	703
site.05.subj.PTAN-0270.lab.TAN-641.iso.1	-1	-5.06	-4.06	-6.06	0	1	-5.32	1	-1	-1	-1	-4.06	-4.06	ERS1987290	759
site.10.subj.PE00243960.lab.PE00243960.iso.1	-2	NA	-3.06	-6.06	1	NA	-1.32	NA	NA	-1	-2	-4.06	-3.06	ERS5298104	3012
site.10.subj.YA00011203.lab.YA00011203.iso.1	-2	-6.06	-4.06	-6.06	4	4	1.68	1	-1	NA	NA	2	3	ERS5298162	3070
site.10.subj.YA00136884.lab.YA00136884.iso.1	-2	-3.06	NA	NA	NA	3	NA	1	-1	NA	NA	-3.06	-3.06	ERS6403491	29482
site.14.subj.4214.lab.4214.iso.1	-1	NA	NA	NA	NA	0	-4.32	1	NA	NA	NA	NA	-4.06	ERS5304170	16883
site.05.subj.PTAN-0007.lab.TAN-013.iso.1	-1	-5.06	-4.06	-6.06	0	1	1.68	1	NA	-2	-2	-4.06	NA	ERS1987027	496
site.10.subj.YA00038885.lab.YA00038885.iso.1	4	-4.06	-3.06	-6.06	NA	2	1.68	5	3	-1	3	0	3	ERS5297885	2793
site.06.subj.06TB_0259.lab.06MIL0720.iso.1	-1	NA	-4.06	NA	1	NA	1.68	3	NA	-1	-3.06	2	3	ERS5318107	13478
site.04.subj.00349.lab.703202.iso.1	-2	-5.06	-3.06	NA	0	NA	-4.32	NA	-1	-2	-2	-4.06	-4.06	ERS5281548	1342
site.04.subj.01086.lab.718672.iso.1	-2	-6.06	NA	NA	NA	-1	-5.32	0	-1	-1	NA	-4.06	-4.06	ERS5282375	10339
site.03.subj.DS-11.lab.IML-01217.iso.1	-2	NA	-4.06	-6.97	-1	NA	-4.32	0	-2	-2	-4.06	-4.06	-4.06	ERS5320117	30245
site.08.subj.05TB13014.lab.25497.iso.1	-2	-6.06	-4.06	-3.06	NA	0	NA	0	-3.06	NA	-4.06	-4.06	-4.06	ERS5317772	12498
site.10.subj.YA00166005.lab.YA00166005.iso.1	5	-4.06	NA	NA	NA	2	4.68	5	3	0	3	NA	4	ERS6403250	29100
site.10.subj.BC01255838.lab.BC01255838.iso.1	4	-5.06	NA	-6.06	NA	1	1.68	5	4	0	3	NA	3	ERS5298149	3057
site.05.subj.CA-0019.lab.CO-05403-18.iso.1	-2	-6.06	NA	-6.06	1	-1	-5.32	1	-1	-1	NA	-4.06	-5.06	ERS5301843	16070
site.06.subj.A43712.lab.06MIL1382.iso.1	-2	NA	-5.06	-6.97	3	3	0.68	2	-3.06	-3.06	-4.06	2	4	ERS5319805	31657
site.08.subj.05TB12008.lab.23014.iso.1	-2	-6.06	-4.06	-6.06	-2	0	-4.32	0	-3.06	-2	-4.06	-4.06	-4.06	ERS5317695	12419
site.10.subj.XD02077335.lab.XD02077335.iso.1	-2	-4.06	-4.06	-5.06	2	3	3.68	1	2	-1	2	2	4	ERS6421907	25232
site.14.subj.4221.lab.4221.iso.1	-1	-5.06	-4.06	-6.06	NA	1	-4.32	NA	NA	-2	-2	-4.06	-4.06	ERS5304177	16890
site.05.subj.CA-0882.lab.CO-13905-18.iso.1	-2	-6.97	-5.06	-6.97	1	4	-0.32	0	-2	-3.06	NA	1	4	ERS5302473	25850
site.06.subj.A43713.lab.06MIL1821.iso.1	-1	-4.06	-3.06	-6.06	3	1	1.68	3	-1	-1	-2	2	4	ERS5319745	26638
site.06.subj.JHL_0021-14.lab.06MIL0029.iso.1	-2	-6.06	-4.06	-6.06	2	4	-0.32	0	-2	-1	-3.06	-4.06	0	ERS2394582	3276
site.02.subj.0006.lab.2014222013.iso.1	-2	-2	-3.06	-6.06	1	0	-4.32	1	-1	-1	-1	-4.06	-3.06	ERS5298522	10869
site.04.subj.00736.lab.703450.iso.1	-2	-6.06	-4.06	NA	-1	-1	-5.32	0	3	-2	NA	-4.06	-4.06	ERS5281565	1359
site.08.subj.02TB2482.lab.26276.iso.1	-2	-5.06	-4.06	-6.06	-1	-1	1.68	0	-3.06	-3.06	-4.06	-4.06	-4.06	ERS5319443	15846
site.05.subj.LR-2351.lab.FN-00422-16.iso.1	-2	-6.97	-5.06	-6.97	-1	-2	-0.32	0	-3.06	-4.06	-4.06	-2	-4.06	ERS5303126	28819
site.02.subj.0127.lab.22A082.iso.1	4	-5.06	-3.06	-6.06	4	0	1.68	5	1	-1	-2	0	3	ERS5300701	11511
site.08.subj.05TB41008.lab.1806.iso.1	-2	-6.06	-4.06	-6.06	0	1	-5.32	0	-1	NA	NA	-4.06	-4.06	ERS5317255	11950
site.04.subj.00022.lab.631450.iso.1	-1	-4.06	-3.06	-5.06	3	-1	0.68	1	3	-1	3	2	3	ERS5281303	1097
site.05.subj.CA-0103.lab.CO-07192-18.iso.1	-2	-6.97	-5.06	-6.97	1	-2	-5.32	0	-2	-3.06	NA	-4.06	-5.06	ERS5301917	16144
site.05.subj.LS-1076.lab.SJ-07576-18.iso.1	-1	NA	-4.06	-6.06	NA	NA	-4.32	1	-1	NA	-1	-4.06	-3.06	ERS5303438	30668
site.05.subj.CA-0214.lab.CO-09482-18.iso.1	-1	-4.06	-4.06	NA	0	1	-5.32	NA	-1	-1	-1	-4.06	-4.06	ERS5301996	16223
site.04.subj.00336.lab.702098.iso.1	-2	-6.06	-4.06	NA	3	0	0.68	0	3	-1	3	2	3	ERS5281497	1291
site.08.subj.24TB00-047.lab.2433.iso.1	-2	-6.06	-4.06	-6.06	-1	-1	-5.32	0	-1	-3.06	-3.06	-4.06	-4.06	ERS5317664	12387
site.06.subj.06TB_0658.lab.06MIL1589.iso.1	-1	-5.06	-4.06	NA	-1	0	-5.32	1	-2	NA	-4.06	-4.06	-5.06	ERS5318244	16380
site.03.subj.DR-260.lab.IML-01176.iso.1	-1	NA	-3.06	-6.97	4	4	4.68	2	2	-1	1	2	4	ERS5320077	30205
site.10.subj.YA00129023.lab.YA00129023.iso.1	-1	-4.06	-2	NA	1	0	-4.32	NA	-1	NA	-1	-4.06	-2	ERS6422065	25375
site.14.subj.2923.lab.2923.iso.1	-2	-4.06	-4.06	NA	NA	NA	1.68	0	NA	NA	-2	2	4	ERS5304071	16784
site.10.subj.YA00025632.lab.YA00025632.iso.1	-2	-5.06	NA	NA	-1	NA	NA	0	NA	-2	NA	-4.06	-4.06	ERS5298013	2921
site.10.subj.YA00071177.lab.YA00071177.iso.1	-2	-3.06	-4.06	-6.06	0	NA	-4.32	NA	-1	0	NA	-4.06	-4.06	ERS6402954	14403
site.05.subj.LS-0359.lab.LS-08208-18.iso.1	-2	-4.06	-4.06	-6.06	4	0	1.68	0	-1	NA	NA	2	4	ERS5302029	25105
site.08.subj.02TB2678.lab.26525.iso.1	-2	-5.06	-4.06	-6.06	-1	0	-5.32	0	-1	-2	-3.06	-4.06	-4.06	ERS5319472	15875
site.02.subj.0497.lab.235075-14.iso.1	-1	NA	-4.06	-6.06	0	1	-4.32	3	-1	-1	-1	-3.06	-3.06	ERS5298659	11013
site.04.subj.00752.lab.714903.iso.1	-2	-4.06	NA	-6.06	0	NA	-5.32	0	-2	NA	-3.06	-4.06	-3.06	ERS5282108	1817
site.03.subj.DR-103.lab.IML-01100.iso.1	-2	-5.06	-5.06	-6.97	NA	2	1.68	0	2	-3.06	2	2	4	ERS5320007	30135
site.08.subj.05TB42046.lab.1913.iso.1	-2	-5.06	-4.06	-5.06	NA	1	-5.32	1	-2	0	-2	-4.06	-4.06	ERS5317333	12032
site.08.subj.02TB2365.lab.26463.iso.1	-2	-6.06	-4.06	-6.06	NA	0	NA	0	-3.06	NA	-4.06	-4.06	NA	ERS5319464	15867
site.05.subj.PTAN-0145.lab.TAN-438.iso.1	-2	NA	-3.06	-6.06	NA	1	-4.32	1	-1	-1	NA	-4.06	-3.06	ERS1987165	634
site.10.subj.YA00031672.lab.YA00031672.iso.1	4	-4.06	-2	-6.06	3	2	1.68	5	-1	-1	-1	0	3	ERS5298271	9976
site.20.subj.SA00004240.lab.YA00131607.iso.1	-2	-5.06	NA	-6.06	0	0	-4.32	1	NA	-1	NA	-4.06	NA	ERS6422196	25452
site.04.subj.01410.lab.726462.iso.1	-2	NA	NA	NA	NA	NA	-4.32	NA	-2	-4.06	-3.06	-4.06	-4.06	ERS5282652	10616
site.03.subj.T5960.lab.IML-00082.iso.1	-2	-5.06	-4.06	-6.97	0	NA	1.68	1	-2	-2	NA	-4.06	NA	ERS5319245	15630
site.10.subj.YA00125788.lab.YA00125788.iso.1	-2	-5.06	NA	-5.06	0	0	-4.32	2	-2	-1	NA	NA	NA	ERS6421941	25268
site.04.subj.00347.lab.701952.iso.1	-2	NA	-4.06	NA	NA	NA	NA	NA	NA	-3.06	NA	0	3	ERS5281493	1287
site.06.subj.06TB_0978.lab.06MIL1973.iso.1	-1	NA	-4.06	-6.06	NA	0	-4.32	2	-1	-1	NA	-4.06	NA	ERS5319883	26787
site.05.subj.LS-0854.lab.LS-10340-18.iso.1	-1	-5.06	-4.06	-6.06	0	0	-4.32	1	-1	-2	-1	-4.06	-4.06	ERS5302232	25609
site.06.subj.06TB_1065.lab.06MIL2185.iso.1	-1	NA	NA	NA	NA	2	-2.32	1	NA	NA	NA	-4.06	NA	ERS5318606	26985
site.10.subj.YA00019952.lab.YA00019952.iso.1	-2	-5.06	-4.06	-6.06	2	NA	1.68	NA	-2	-2	-3.06	-4.06	NA	ERS5297868	2776
site.04.subj.01142.lab.721549.iso.1	-2	NA	-4.06	-6.06	NA	-1	-5.32	0	NA	-1	NA	-4.06	-4.06	ERS5282499	10463
site.05.subj.LS-0793.lab.MA-02257-18.iso.1	-2	-5.06	-4.06	-6.97	0	0	-4.32	0	NA	-2	NA	-4.06	NA	ERS5302556	25933
site.05.subj.LR-3011.lab.CR-01688-15.iso.1	-1	-6.06	-5.06	-6.97	4	4	3.68	1	3	-1	NA	2	4	ERS5303264	28957
site.05.subj.PMFR-0669.lab.MFR-033.iso.1	-2	-6.06	-4.06	-6.06	1	4	1.68	0	-2	-2	-3.06	NA	3	ERS3371942	11753
site.02.subj.0124.lab.22A078.iso.1	-1	-4.06	-4.06	NA	NA	1	1.68	1	2	-1	2	2	3	ERS5300697	11507
site.04.subj.01412.lab.724657.iso.1	-2	-6.06	-4.06	-6.06	-4.06	0	-5.32	0	-3.06	-4.06	-4.06	-4.06	-4.06	ERS5283350	14824
site.03.subj.GB-93520041.lab.IML-01882.iso.1	-2	-4.06	-4.06	-6.97	0	0	-5.32	1	NA	NA	NA	-4.06	NA	ERS5320456	31397
site.03.subj.10424.lab.IML-00787.iso.1	-1	-5.06	-5.06	-6.97	NA	0	1.68	1	-1	-1	-3.06	-4.06	-5.06	ERS5312626	26341
site.14.subj.4367.lab.4367.iso.1	-2	-4.06	-3.06	NA	1	4	-2.32	2	-1	-1	NA	-4.06	-5.06	ERS5303921	16623
site.02.subj.0076.lab.22A028.iso.1	-2	-6.06	-4.06	-6.06	4	1	1.68	0	-1	-2	-1	2	3	ERS5300645	11455
site.10.subj.YA00089647.lab.YA00089647.iso.1	-1	NA	NA	NA	0	1	-3.32	1	-1	-1	-1	-4.06	-3.06	ERS6403015	14464
site.02.subj.0273.lab.2014233003.iso.1	-2	-4.06	-4.06	-6.06	NA	0	NA	0	NA	NA	-1	NA	-3.06	ERS5298572	10923
site.05.subj.CA-0092.lab.CO-07486-18.iso.1	-1	-6.06	NA	-6.06	NA	-1	-5.32	0	-1	-2	-2	-4.06	-4.06	ERS5301935	16162
site.05.subj.PTAN-0025.lab.TAN-065.iso.2	-1	-5.06	-4.06	-6.06	NA	0	-4.32	2	-1	0	-1	-4.06	-3.06	ERS1987045	514
site.08.subj.24TB00-052.lab.2373.iso.1	-2	-6.06	-4.06	-6.06	0	0	-5.32	0	-2	-3.06	-3.06	-4.06	-4.06	ERS5317619	12338
site.06.subj.SW540.lab.06MIL2117.iso.1	-2	-5.06	-4.06	-6.06	NA	1	1.68	0	-2	-2	-3.06	NA	NA	ERS5319939	26925
site.08.subj.05TB11038.lab.24561.iso.1	-2	-5.06	-4.06	-6.06	NA	2	-5.32	0	-1	-1	NA	-4.06	-4.06	ERS5317727	12453
site.10.subj.YA00099951.lab.YA00099951.iso.1	-2	-5.06	NA	NA	NA	-1	-4.32	1	-1	NA	NA	-4.06	-5.06	ERS6402869	14318
site.05.subj.CA-0204.lab.CO-09500-18.iso.1	-2	-6.06	-5.06	-6.06	NA	-1	-5.32	0	-1	-2	NA	-4.06	-5.06	ERS5301997	16224
site.06.subj.06TB_1348.lab.06MIL2619.iso.1	-1	NA	-2	NA	0	-1	-5.32	2	-1	0	NA	NA	NA	ERS5318654	30880
site.08.subj.02TB0851.lab.18338.iso.1	0	-5.06	-3.06	-6.97	NA	1	1.68	NA	NA	0	NA	2	4	ERS5320728	32720
site.10.subj.YA00068732.lab.YA00068732.iso.1	-2	-5.06	-4.06	-6.06	2	0	1.68	0	-1	NA	-2	-4.06	-4.06	ERS6402931	14380
site.06.subj.13425.lab.06MIL2159.iso.1	-2	NA	NA	NA	NA	1	NA	1	-2	NA	-3.06	-4.06	NA	ERS6420803	26963
site.04.subj.00880.lab.714678.iso.1	-2	-6.06	-4.06	-5.06	4	4	1.68	1	4	-2	3	2	3	ERS5282097	1806
site.06.subj.D007217.lab.06MIL1359.iso.1	-2	NA	NA	-6.97	NA	NA	0.68	2	3	-2	NA	2	4	ERS5320513	31636
site.04.subj.00540.lab.711869.iso.1	-2	NA	NA	NA	3	2	0.68	0	-1	-1	-2	2	3	ERS5281976	1685
site.05.subj.PTAN-0193.lab.TAN-026.iso.1	-1	-4.06	NA	-6.06	0	0	-5.32	2	-1	0	NA	-4.06	-4.06	ERS1987213	682
site.10.subj.YA00040360.lab.YA00040360.iso.1	4	-4.06	-3.06	-6.06	2	3	1.68	5	3	-1	3	0	3	ERS5297856	2764
site.03.subj.JPN-R2013-0099.lab.JPN-R2013-0099.iso.1	-1	-4.06	-3.06	-6.06	2	4	-0.32	1	NA	-1	1	2	3	ERS5312430	26145
site.10.subj.YA00046963.lab.YA00046963.iso.1	4	-2	NA	-6.06	3	2	1.68	5	4	-1	3	2	3	ERS5298065	2973
site.03.subj.10763.lab.IML-00972.iso.1	-2	-6.97	-5.06	-6.97	0	0	1.68	0	-2	-2	-3.06	1	4	ERS5319651	26530
site.05.subj.CA-0210.lab.CO-08391-18.iso.1	-1	-5.06	-3.06	-6.06	NA	1	-4.32	1	-1	-1	-2	-4.06	-5.06	ERS5301964	16191
site.05.subj.PMFR-0732.lab.MFR-221.iso.1	4	-5.06	-4.06	-6.06	NA	-1	1.68	5	NA	NA	-2	-1	3	ERS3372006	11817
site.05.subj.LS-0805.lab.MA-02365-18.iso.1	-2	-6.06	-4.06	NA	NA	0	-4.32	1	NA	-2	-2	-4.06	-5.06	ERS5302565	25942
site.04.subj.01314.lab.722912.iso.1	-2	NA	-4.06	-5.06	3	1	0.68	0	1	-3.06	NA	1	3	ERS5282540	10504
site.06.subj.RLH_0245-14.lab.06MIL0130.iso.1	-2	NA	-4.06	-6.06	NA	-1	1.68	0	NA	NA	NA	2	3	ERS2394673	3367
site.05.subj.LR-2023.lab.FN-00302-15.iso.1	-1	-6.06	-5.06	-6.97	0	0	-5.32	1	-1	-2	-2	-4.06	-3.06	ERS5302972	28665
site.10.subj.YA00162444.lab.YA00162444.iso.1	-1	-3.06	NA	-6.06	NA	0	-4.32	1	-1	-1	NA	-4.06	-3.06	ERS6403474	29465
site.06.subj.N1032.lab.06MIL1563.iso.1	0	NA	NA	NA	NA	-1	-5.32	2	-2	-1	-3.06	2	4	ERS5318219	16355
site.04.subj.00362.lab.705315.iso.1	-2	-5.06	-4.06	-6.06	3	3	1.68	0	NA	-1	NA	1	3	ERS5281654	1448
site.20.subj.SA00684986.lab.YA00135481.iso.1	-1	-4.06	NA	-6.06	NA	0	-4.32	NA	NA	-1	NA	-4.06	NA	ERS6421732	29169
site.14.subj.4272.lab.4272.iso.1	-1	-5.06	NA	-6.97	0	0	-4.32	1	-2	NA	NA	-4.06	-4.06	ERS5304226	16939
site.10.subj.YA00058783.lab.YA00058783.iso.1	-2	-4.06	-4.06	-6.06	1	0	-5.32	2	-1	-1	NA	-4.06	-4.06	ERS6402882	14331
site.05.subj.LS-0810.lab.MA-02400-18.iso.1	-2	-5.06	NA	-6.97	0	1	-4.32	1	-1	-1	NA	-4.06	-5.06	ERS5302573	25950
site.04.subj.00461.lab.704617.iso.1	-2	-4.06	-4.06	NA	0	0	-4.32	1	-1	-1	NA	-4.06	-4.06	ERS5281616	1410
site.04.subj.01011.lab.716723.iso.1	-2	-5.06	-4.06	NA	4	4	1.68	0	NA	NA	2	2	3	ERS5282318	10280
site.05.subj.LS-1575.lab.LS-00549-19.iso.1	-1	-3.06	NA	NA	1	1	NA	NA	-1	NA	NA	-4.06	-3.06	ERS5302840	28514
site.05.subj.LS-0358.lab.LS-07501-18.iso.1	-2	-6.06	-4.06	-6.06	1	-1	-4.32	1	-1	-2	NA	-4.06	-4.06	ERS5302099	25175
site.04.subj.01114.lab.718076.iso.1	-2	NA	-4.06	NA	2	1	0.68	0	-2	-3.06	NA	1	3	ERS5282346	10310
site.05.subj.CA-0048.lab.CO-05921-18.iso.1	-2	-5.06	-4.06	NA	1	-1	-5.32	0	-1	-1	-2	-4.06	-4.06	ERS5301866	16093
site.06.subj.06TB_0864.lab.06MIL1823.iso.1	-1	-5.06	NA	NA	-1	0	NA	NA	-1	NA	NA	-4.06	NA	ERS5318480	26640
site.05.subj.PMFR-0684.lab.MFR-081.iso.1	-1	-4.06	-4.06	-6.06	2	2	1.68	1	NA	NA	NA	2	3	ERS3371957	11768
site.02.subj.0517.lab.242314-14.iso.1	-1	-4.06	-4.06	-6.06	0	1	-4.32	1	NA	-1	-2	-4.06	-3.06	ERS5298787	11172
site.06.subj.13387.lab.06MIL2057.iso.1	-1	-4.06	NA	NA	NA	0	NA	1	-1	-1	-2	-4.06	-3.06	ERS6420749	26868
site.05.subj.PMFR-0729.lab.MFR-218.iso.1	-2	-5.06	-4.06	-6.06	1	0	1.68	1	NA	-1	-1	2	3	ERS3372002	11813
site.05.subj.LR-2213.lab.FN-00084-17.iso.1	-2	-6.06	-5.06	-6.97	NA	-1	1.68	0	-1	-3.06	NA	2	4	ERS5303568	30798
site.05.subj.CA-0060.lab.CO-06078-18.iso.1	-2	-5.06	-3.06	-6.97	1	0	-4.32	1	-1	NA	-1	-4.06	-3.06	ERS5301872	16099
site.05.subj.LR-2277.lab.FN-01301-17.iso.1	-2	NA	NA	NA	NA	NA	NA	1	-1	NA	NA	2	4	ERS5303630	30860
site.05.subj.LR-2218.lab.FN-00234-17.iso.1	-2	-6.06	-5.06	-6.97	-1	0	-4.32	0	-1	-2	-2	-4.06	-4.06	ERS5303573	30803
site.05.subj.LS-0878.lab.MA-02667-18.iso.1	-1	-5.06	-4.06	NA	NA	1	-4.32	1	-1	-1	NA	-4.06	-4.06	ERS5302626	26003
site.03.subj.10914.lab.IML-01028.iso.1	-2	-6.06	-5.06	-6.97	2	-1	0.68	1	-2	-3.06	-3.06	2	4	ERS5319702	26581
site.05.subj.PMK-1034.lab.MK-2083.iso.1	-2	-5.06	-4.06	-6.06	4	-1	0.68	2	-1	-1	-2	NA	3	ERS3371690	10221
site.05.subj.LR-2381.lab.FN-02108-16.iso.1	-2	-6.97	-5.06	-6.97	1	-1	0.68	0	-2	-3.06	-3.06	0	NA	ERS5303167	28860
site.04.subj.00509.lab.703103.iso.1	-2	-5.06	-4.06	NA	NA	0	0.68	0	4	-2	3	2	3	ERS5281544	1338
site.04.subj.00234.lab.702351.iso.1	-2	-5.06	-4.06	-6.06	-1	-1	0.68	0	NA	-3.06	-2	2	3	ERS5281512	1306
site.05.subj.LS-0808.lab.MA-02373-18.iso.1	-1	-5.06	NA	-6.06	0	0	-4.32	1	-1	NA	-1	-4.06	-4.06	ERS5302570	25947
site.05.subj.PMFR-0685.lab.MFR-083.iso.1	-2	-3.06	-3.06	-6.06	0	1	-4.32	1	-2	NA	-2	-4.06	-3.06	ERS3371958	11769
site.05.subj.LR-2085.lab.FN-01226-15.iso.1	-2	-6.06	-5.06	-6.97	2	1	NA	0	2	-2	NA	2	4	ERS5303032	28725
site.06.subj.06TB_0970.lab.06MIL1965.iso.1	-1	NA	NA	NA	NA	NA	NA	NA	NA	NA	NA	2	4	ERS5319877	26781
site.03.subj.GB-93720103.lab.IML-01961.iso.1	-2	-5.06	-4.06	-6.97	-1	0	-5.32	0	-2	-2	-4.06	-4.06	-5.06	ERS5320183	31124
site.05.subj.CA-0160.lab.CO-08312-18.iso.1	-2	-6.06	-4.06	-6.97	0	-1	-4.32	0	-1	-2	-2	-4.06	-4.06	ERS5301962	16189
site.03.subj.DR-73.lab.IML-01090.iso.1	-2	-5.06	-4.06	-6.97	3	3	1.68	0	1	-1	1	2	4	ERS5319997	30125
site.02.subj.0362.lab.233013-14.iso.1	-2	-4.06	-2	NA	-1	-2	-5.32	1	-2	-1	NA	-4.06	-3.06	ERS5298581	10932
site.06.subj.D025518.lab.06MIL1356.iso.1	-2	-5.06	-4.06	-6.06	3	0	0.68	0	NA	-2	-2	2	4	ERS5320510	31633
site.05.subj.LS-0867.lab.MA-02597-18.iso.1	-2	-6.06	-5.06	-6.97	NA	0	-4.32	0	-2	-3.06	-3.06	-4.06	-5.06	ERS5302612	25989
site.05.subj.CA-1345.lab.CO-02137-19.iso.1	-2	-5.06	-4.06	-6.97	0	NA	-2.32	NA	-1	NA	-1	2	4	ERS5302406	25783
site.08.subj.05TB43012.lab.1863.iso.1	-2	-6.97	-3.06	-6.97	-1	-1	-5.32	0	-2	NA	-4.06	-4.06	-5.06	ERS5317299	11995
site.05.subj.PSLM-0841.lab.SLM-108.iso.3	4	-6.06	NA	-6.06	2	NA	0.68	5	NA	NA	-1	-3.06	2	ERS3371726	11537
site.04.subj.01513.lab.729287.iso.1	-2	-6.06	-4.06	-4.06	3	-1	-0.32	0	3	-2	3	2	3	ERS5282768	10732
site.05.subj.LS-1696.lab.MA-01997-19.iso.1	-2	-5.06	-5.06	-6.97	2	0	0.68	0	-1	-2	NA	NA	4	ERS5303075	28768
site.05.subj.LR-2172.lab.FN-00464-16.iso.1	-2	-5.06	-5.06	-6.97	3	1	1.68	1	-1	-2	-2	2	4	ERS5303525	30755
site.08.subj.02TB2822.lab.26734.iso.1	-2	-6.06	-4.06	-6.06	NA	1	-4.32	0	-2	-2	NA	-4.06	-4.06	ERS5319536	15939
site.10.subj.YA00106066.lab.YA00106066.iso.1	-2	-5.06	-5.06	NA	0	0	-5.32	1	-1	-1	-2	-4.06	-4.06	ERS6403195	15453
site.10.subj.XD01164887.lab.XD01164887.iso.1	5	NA	NA	NA	1	2	-1.32	5	NA	-1	NA	2	4	ERS6403372	29363
site.08.subj.02TB2367.lab.26514.iso.1	-2	-5.06	-4.06	-6.06	0	0	-4.32	0	-2	-2	-3.06	-4.06	-4.06	ERS5319467	15870
site.03.subj.GB-74250122.lab.74250122.iso.1	-2	-6.06	-4.06	-6.06	3	4	-0.32	0	NA	NA	NA	1	3	ERS5320311	31252
site.06.subj.IR38.lab.06MIL1862.iso.1	-1	-5.06	NA	-3.06	3	4	4.68	1	-1	-1	-2	-1	4	ERS5319853	26679
site.10.subj.YA00052755.lab.YA00052755.iso.1	-2	-4.06	-4.06	-6.06	NA	-1	-5.32	1	-1	-2	-2	-4.06	-4.06	ERS6402844	14293
site.03.subj.10743.lab.IML-01013.iso.1	5	-5.06	-3.06	-6.97	1	NA	0.68	5	1	-2	NA	2	4	ERS5319690	26569
site.03.subj.GB-92910077.lab.IML-01788.iso.1	-2	NA	-4.06	-6.97	NA	0	1.68	NA	NA	NA	-4.06	-4.06	NA	ERS5320365	31306
site.08.subj.02TB2236.lab.26611.iso.1	-2	NA	NA	-6.06	NA	-1	-5.32	0	-3.06	-2	-4.06	-4.06	-4.06	ERS5319504	15907
site.05.subj.PMK-1039.lab.MK-2183.iso.1	-2	-5.06	-3.06	-6.06	2	NA	1.68	2	-1	-1	NA	2	3	ERS3371695	10226
site.10.subj.YA00105977.lab.YA00105977.iso.1	-2	-4.06	-5.06	-6.06	0	-1	-5.32	2	-1	-2	NA	-4.06	-5.06	ERS6403147	15405
site.03.subj.T7979.lab.IML00143.iso.1	-2	-6.06	-4.06	-6.97	-1	0	-4.32	1	NA	-1	-2	-4.06	-5.06	ERS5319142	15527
site.05.subj.LS-1512.lab.MA-00510-19.iso.1	-1	-4.06	-4.06	NA	1	1	-5.32	2	3	NA	3	-4.06	-3.06	ERS5302708	28278
site.04.subj.01112.lab.718963.iso.1	-2	-5.06	-4.06	NA	1	NA	-4.32	0	0	-2	-2	-4.06	NA	ERS5282388	10352
site.05.subj.CA-1620.lab.CO-04290-19.iso.1	-1	-5.06	-4.06	NA	4	-1	1.68	3	-1	NA	-2	-2	4	ERS5302887	28580
site.02.subj.0369.lab.222026-14.iso.1	-2	-4.06	NA	-6.06	0	NA	-5.32	1	-1	-1	-1	-4.06	-2	ERS5298529	10876
site.20.subj.SA00014057.lab.YA00134629.iso.1	-1	-4.06	-3.06	NA	NA	NA	NA	1	NA	-1	-1	-4.06	-2	ERS6421624	28390
site.10.subj.YA00050840.lab.YA00050840.iso.1	-2	-5.06	-4.06	-6.06	0	0	-5.32	0	-1	-2	NA	-4.06	-4.06	ERS6402837	14286
site.05.subj.LS-1153.lab.SJ-08007-18.iso.1	-2	-4.06	-4.06	-6.06	1	4	-1.32	1	-1	-1	NA	2	4	ERS5303444	30674
site.06.subj.SGD_0046-14.lab.06MIL0850.iso.1	-2	-5.06	-4.06	-6.06	2	4	1.68	0	2	-3.06	NA	1	3	ERS2395016	3710
site.08.subj.05TB11052.lab.25206.iso.1	-2	-6.06	-4.06	-6.06	NA	NA	-5.32	0	NA	NA	NA	-4.06	-4.06	ERS5317761	12487
site.05.subj.LR-2086.lab.FN-01244-15.iso.1	-2	-6.06	-5.06	-6.97	0	0	NA	1	-1	NA	-2	-4.06	-4.06	ERS5303033	28726
site.05.subj.PTAN-0219.lab.TAN-280.iso.1	-2	-5.06	-4.06	-6.06	0	0	-5.32	1	-1	-1	-2	-4.06	-4.06	ERS1987239	708
site.10.subj.YA00050837.lab.YA00050837.iso.1	-2	-5.06	NA	-6.06	1	2	1.68	2	-2	-2	-3.06	-4.06	NA	ERS6402835	14284
site.10.subj.YA00046788.lab.YA00046788.iso.1	-2	-6.06	-4.06	NA	0	0	-4.32	1	-1	-1	-2	-4.06	-4.06	ERS6402820	14269
site.10.subj.YA00047753.lab.YA00047753.iso.1	-2	-5.06	-4.06	-6.06	-1	-2	-5.32	NA	-2	-3.06	-3.06	-4.06	-4.06	ERS6402822	14271
site.10.subj.YA00032765.lab.YA00032765.iso.1	-1	NA	NA	-6.06	1	0	-4.32	2	-1	0	NA	-4.06	-3.06	ERS5298119	3027
site.04.subj.00074.lab.631114.iso.1	-2	NA	-4.06	-5.06	0	-1	-5.32	NA	-2	0	-3.06	-4.06	-4.06	ERS5281297	1091
site.05.subj.CA-0688.lab.CO-04870-18.iso.1	-2	-4.06	NA	NA	NA	NA	-4.32	1	NA	NA	NA	-4.06	-3.06	ERS5303097	28790
site.05.subj.LS-0483.lab.SJ-05528-18.iso.1	-2	NA	-5.06	-6.06	NA	0	-4.32	0	-1	-1	NA	NA	-5.06	ERS5302045	25121
site.02.subj.0521.lab.242304-14.iso.1	-1	-3.06	NA	-6.06	0	0	-5.32	1	-1	NA	-2	-4.06	-3.06	ERS5298783	11167
site.08.subj.02TB1380.lab.21047.iso.1	-2	-6.06	NA	-6.97	0	0	0.68	0	-3.06	-1	-4.06	2	4	ERS5320891	32883
site.05.subj.LS-1545.lab.LS-01769-19.iso.1	-2	NA	NA	NA	NA	1	-4.32	1	NA	NA	NA	-4.06	NA	ERS5302856	28530
site.08.subj.05TB41007.lab.1805.iso.1	-2	-5.06	-4.06	NA	NA	0	1.68	0	-2	-1	NA	-4.06	0	ERS5317254	11949
site.06.subj.PIMS_0056-14.lab.06MIL0374.iso.1	-2	-6.06	-4.06	-6.06	-2	0	NA	0	-2	-4.06	-3.06	0	3	ERS2394893	3587
site.08.subj.05TB12037.lab.27109.iso.1	-2	NA	NA	-6.06	NA	NA	-5.32	0	NA	NA	NA	-4.06	-4.06	ERS5317818	12545
site.02.subj.0599.lab.241141-14.iso.1	-2	-4.06	NA	-6.06	NA	0	-5.32	NA	-2	-1	NA	-4.06	-4.06	ERS5298732	11100
site.02.subj.0655.lab.242318-14.iso.1	4	-4.06	-2	1	3	2	1.68	4	4	2	NA	2	3	ERS5298790	11175
site.08.subj.05TB11064.lab.25491.iso.1	-2	-6.06	-4.06	-6.06	NA	3	-2.32	0	NA	NA	-4.06	-4.06	-4.06	ERS5317767	12493
site.10.subj.YA00100105.lab.YA00100105.iso.1	-2	NA	-5.06	NA	1	0	-4.32	NA	0	-1	NA	-4.06	-4.06	ERS6403115	15373
site.06.subj.13308.lab.06MIL2104.iso.1	-2	NA	-4.06	NA	1	1	0.68	0	-2	-2	-3.06	2	4	ERS6420772	26912
site.05.subj.LS-0983.lab.MA-02854-18.iso.1	-2	NA	-5.06	-6.97	0	0	-4.32	0	-1	-1	NA	-4.06	NA	ERS5302655	26032
site.04.subj.00402.lab.701584.iso.1	-2	-6.06	-4.06	-6.06	2	1	0.68	0	0	-2	-2	2	3	ERS5281475	1269
site.05.subj.LR-2238.lab.FN-01268-17.iso.1	-2	-6.06	-4.06	-6.97	2	0	2.68	1	-1	NA	-2	1	4	ERS5303593	30823
site.10.subj.TD02566481.lab.TD02566481.iso.1	-2	-5.06	-4.06	NA	NA	0	0.68	NA	NA	-2	NA	-3.06	NA	ERS6421872	25197
site.04.subj.00479.lab.632164.iso.1	-2	-6.06	-4.06	-6.06	NA	1	NA	0	NA	NA	NA	NA	3	ERS5281320	1114
site.10.subj.YA00043537.lab.YA00043537.iso.1	-2	-4.06	NA	-6.06	0	0	-4.32	2	-1	-1	NA	-4.06	-4.06	ERS6402787	14236
site.08.subj.28TB-D12-002.lab.2520.iso.1	-2	-5.06	-3.06	NA	NA	NA	0.68	0	NA	NA	NA	2	4	ERS5320589	32581
site.10.subj.YA00166043.lab.YA00166043.iso.1	5	-4.06	NA	-6.06	NA	2	3.68	5	4	NA	3	1	4	ERS6403570	29561
site.03.subj.T2531.lab.IML-00045.iso.1	-2	-6.06	-5.06	-6.97	0	-1	0.68	0	-2	-2	-3.06	2	4	ERS5319222	15607
site.10.subj.YA00062402.lab.YA00062402.iso.1	-2	-4.06	-4.06	-6.06	0	1	-5.32	1	NA	-2	NA	-4.06	-4.06	ERS6402899	14348
site.05.subj.CA-0376.lab.CO-09858-18.iso.1	-1	-5.06	-4.06	-6.06	0	NA	-4.32	1	-1	-1	-1	-4.06	-4.06	ERS5302016	16243
site.05.subj.PTAN-0410.lab.TAN-715.iso.1	-1	-3.06	NA	-6.06	0	0	-4.32	1	-1	0	-1	-4.06	-3.06	ERS1987430	899
site.20.subj.SCH8570059.lab.YA00134960.iso.1	-1	NA	NA	-5.06	NA	NA	NA	NA	-1	NA	NA	NA	NA	ERS6421659	28430
site.05.subj.LS-1147.lab.MA-02156-18.iso.1	-1	-4.06	-4.06	-6.97	0	1	-4.32	1	-1	-1	NA	-4.06	-4.06	ERS5302722	28292
site.04.subj.00423.lab.704067.iso.1	-2	-4.06	-3.06	-6.06	1	NA	-4.32	NA	1	-1	NA	-4.06	-2	ERS5281593	1387
site.05.subj.LR-2395.lab.FN-01551-18.iso.1	-2	-6.06	-5.06	-6.97	-1	4	-1.32	1	-1	-2	-2	2	4	ERS5303234	28927
site.03.subj.DR-8.lab.IML-01060.iso.1	-2	-5.06	-4.06	-6.97	3	NA	1.68	2	2	-1	1	2	4	ERS5319733	26612
site.06.subj.ATH_0069-14.lab.06MIL0166.iso.1	0	-4.06	-2	-6.06	2	1	1.68	1	-1	-1	NA	2	3	ERS2394704	3398
site.04.subj.00036.lab.629907.iso.1	-1	-5.06	-4.06	-5.06	0	0	-4.32	1	-1	0	-3.06	-4.06	NA	ERS5281204	998
site.03.subj.DR-261.lab.IML-01177.iso.1	-2	-6.97	-5.06	-6.97	2	2	3.68	0	NA	NA	2	-1	NA	ERS5320078	30206
site.02.subj.0282.lab.2014234055.iso.1	-2	-5.06	-3.06	-6.06	1	1	-4.32	1	-1	NA	-1	-4.06	-3.06	ERS5298610	10963
site.03.subj.GB-94210061.lab.IML-02030.iso.1	-2	-6.97	-5.06	-6.97	NA	0	-4.32	1	-2	-1	-3.06	-4.06	-5.06	ERS5320265	31206
site.04.subj.00735.lab.707975.iso.1	-2	-6.06	-4.06	-6.06	3	-1	0.68	0	4	-1	3	2	3	ERS5281901	1610
site.10.subj.YA00022351.lab.YA00022351.iso.1	-2	-5.06	-3.06	NA	0	NA	-5.32	1	-1	-1	-2	-4.06	-3.06	ERS5297956	2864
site.02.subj.0109.lab.22A063.iso.1	-2	-5.06	-3.06	-6.06	NA	1	NA	NA	-2	-1	-3.06	-2	2	ERS5300681	11491
site.04.subj.01217.lab.722179.iso.1	-2	NA	-3.06	-4.06	NA	NA	NA	NA	-1	NA	NA	-4.06	NA	ERS5282524	10488
site.04.subj.00425.lab.703197.iso.1	-2	-4.06	-3.06	-5.06	NA	0	-4.32	1	-1	-1	-2	-4.06	-3.06	ERS5281547	1341
site.03.subj.GB-82740128.lab.82740128.iso.1	-1	-4.06	-5.06	-6.06	NA	0	-4.32	2	-1	0	NA	-4.06	-4.06	ERS5312703	26418
site.10.subj.YA00018405.lab.YA00018405.iso.1	-2	-4.06	-4.06	-6.06	0	2	1.68	2	-2	0	-2	-2	3	ERS5298185	3093
site.05.subj.CA-1653.lab.CO-00194-19.iso.1	-1	-4.06	-3.06	NA	NA	1	-4.32	1	NA	-1	NA	-4.06	-3.06	ERS5303090	28783
site.03.subj.DS-33.lab.IML-01230.iso.1	-2	NA	NA	-6.97	NA	0	NA	NA	-2	NA	NA	NA	NA	ERS5320130	30258
site.03.subj.UA14-2017.lab.UA14-2017.iso.1	-2	-5.06	-4.06	-6.06	0	0	-5.32	1	-2	-2	-3.06	-4.06	-3.06	ERS5312478	26193
site.04.subj.00381.lab.705573.iso.1	-2	-5.06	NA	-6.06	2	3	1.68	0	NA	-1	NA	2	3	ERS5281668	1462
site.06.subj.13434.lab.06MIL2133.iso.1	-1	-4.06	NA	NA	NA	NA	-4.32	1	-1	0	NA	-4.06	NA	ERS6420782	26939
site.05.subj.PTAN-0349.lab.TAN-373.iso.1	-2	-5.06	NA	-6.06	0	0	-4.32	2	-1	-1	-1	-4.06	-4.06	ERS1987369	838
site.05.subj.PMFR-0713.lab.MFR-168.iso.1	-1	-4.06	NA	-6.06	NA	0	0.68	0	-2	-1	-2	2	3	ERS3371986	11797
site.08.subj.02TB0552.lab.18124.iso.1	-1	NA	-4.06	-6.97	NA	-1	1.68	NA	NA	NA	NA	-4.06	NA	ERS5320717	32709
site.05.subj.PLE-0884.lab.LE-090.iso.1	-1	-4.06	-4.06	-6.06	NA	-1	1.68	1	-1	0	-1	-4.06	-3.06	ERS3371763	11574
site.03.subj.GB-83510009.lab.GB-83510009.iso.1	-2	-6.06	-4.06	-6.97	-1	1	-4.32	0	-2	-2	-4.06	-4.06	-5.06	ERS5312597	26312
site.10.subj.YA00134726.lab.YA00134726.iso.1	5	-4.06	NA	NA	NA	NA	3.68	5	NA	NA	NA	1	4	ERS6403435	29426
site.05.subj.PMFR-0741.lab.MFR-244.iso.1	-2	-4.06	-4.06	-6.06	1	2	0.68	1	-2	-1	-3.06	-4.06	NA	ERS3372015	11826
site.05.subj.PPAR-0896.lab.PAR-044.iso.1	-1	-6.06	-4.06	-5.06	3	0	1.68	1	NA	-1	-2	-4.06	3	ERS3371773	11584
site.02.subj.1069.lab.2014184048.iso.1	-2	-5.06	-4.06	-6.06	0	1	-3.32	1	-2	-2	-3.06	-4.06	-4.06	ERS5301243	15142
site.10.subj.YA00161043.lab.YA00161043.iso.1	-1	NA	-4.06	-6.06	0	1	-4.32	2	-2	NA	-2	-4.06	-4.06	ERS6403471	29462
site.05.subj.LR-2432.lab.FN-01981-15.iso.1	-2	-6.97	-5.06	-6.97	NA	NA	-0.32	0	-2	-3.06	-3.06	NA	NA	ERS5303120	28813
site.04.subj.01110.lab.719927.iso.1	1	-6.06	-2	-5.06	3	4	0.68	3	NA	NA	1	1	2	ERS5282854	10818
site.05.subj.CA-0658.lab.CO-12944-18.iso.1	-1	-4.06	NA	NA	NA	0	-4.32	1	-1	NA	-1	-4.06	NA	ERS5302451	25828
site.06.subj.N679.lab.06MIL1554.iso.1	-1	NA	NA	NA	NA	NA	NA	2	-2	-1	-3.06	NA	4	ERS5318210	16346
site.03.subj.GB-83450045.lab.83450045.iso.1	-2	-6.06	-4.06	-6.97	-1	0	-4.32	1	-2	-2	-3.06	-4.06	-5.06	ERS5312556	26271
site.05.subj.PMK-1033.lab.MK-2089.iso.1	-2	-4.06	-4.06	-6.06	1	1	1.68	1	-1	-1	-2	-4.06	-4.06	ERS3371689	10220
site.06.subj.MHL_0173-14.lab.06MIL0228.iso.1	4	-5.06	-4.06	-6.06	2	1	1.68	5	NA	-3.06	NA	2	3	ERS2394761	3455
site.04.subj.00156.lab.700159.iso.1	4	-6.06	-4.06	-6.06	2	NA	1.68	5	2	NA	1	NA	3	ERS5281410	1204
site.05.subj.PMK-1043.lab.MK-2261.iso.1	-2	-5.06	-4.06	-6.06	4	-1	0.68	1	-1	-1	-2	-3.06	3	ERS3371699	10230
site.03.subj.ROB-75272-18.lab.75272-18.iso.1	-2	NA	-4.06	-6.97	2	NA	2.68	NA	NA	-3.06	NA	NA	NA	ERS5320331	31272
site.05.subj.LS-0943.lab.MA-02784-18.iso.1	-1	-5.06	NA	-6.06	0	NA	-5.32	2	-1	NA	-1	-4.06	NA	ERS5302648	26025
site.08.subj.24TB-073.lab.2213.iso.1	-2	-5.06	-4.06	-6.06	0	1	-4.32	1	-2	-2	-3.06	-4.06	-4.06	ERS5317491	12202
site.05.subj.LS-0927.lab.LS-10641-18.iso.1	-2	-5.06	-5.06	-6.97	NA	0	-4.32	NA	NA	-1	NA	-4.06	-5.06	ERS5302249	25626
site.04.subj.00456.lab.21594.iso.1	-2	-6.06	NA	NA	0	-1	-5.32	1	-1	-1	-3.06	-4.06	-3.06	ERS5281256	1050
site.06.subj.06TB_0632.lab.06MIL1501.iso.1	-2	-6.06	-5.06	-6.97	-1	0	-5.32	0	-2	-3.06	NA	-4.06	-4.06	ERS5318157	16293
site.10.subj.YA00099963.lab.YA00099963.iso.1	-1	-4.06	NA	NA	1	0	-4.32	2	-1	0	NA	-4.06	-4.06	ERS6403059	14508
site.10.subj.YA00076254.lab.YA00076254.iso.1	-2	-3.06	-2	NA	NA	1	-4.32	1	-1	NA	NA	-4.06	-3.06	ERS6403102	15360
site.02.subj.0041.lab.2015235168.iso.1	-2	NA	-2	-6.06	1	2	-4.32	1	-3.06	0	-3.06	-4.06	-3.06	ERS5300853	12710
site.14.subj.4398.lab.4398.iso.1	0	-3.06	NA	-6.06	0	0	-4.32	1	-1	NA	NA	-4.06	-3.06	ERS5303946	16648
site.03.subj.T4683.lab.IML-00063.iso.1	5	-6.06	-5.06	-6.97	1	0	0.68	5	1	-2	1	2	4	ERS5319238	15623
site.02.subj.0024.lab.2014232009.iso.1	-2	-4.06	-4.06	-6.06	0	1	-4.32	0	-2	-1	-3.06	-4.06	-4.06	ERS5298562	10912
site.05.subj.PMK-0962.lab.MK-0978.iso.1	-2	-5.06	-4.06	-6.06	2	0	1.68	1	-1	-1	-2	-3.06	3	ERS3371856	11667
site.06.subj.06TB_0661.lab.06MIL1592.iso.1	-1	-4.06	-4.06	-3.06	NA	0	-4.32	2	-1	0	-2	-4.06	-2	ERS5318247	16383
site.08.subj.05TB42037.lab.1869.iso.1	-2	NA	-4.06	NA	0	2	-5.32	0	NA	-2	-4.06	-4.06	-4.06	ERS5317303	11999
site.20.subj.SCH8612323.lab.YA00134624.iso.1	-1	NA	NA	NA	NA	1	NA	2	NA	NA	NA	-4.06	-3.06	ERS6421621	28387
site.04.subj.00274.lab.T-4113.iso.1	-1	-4.06	-3.06	-6.06	-1	1	0.68	1	-1	-1	-1	-4.06	-4.06	ERS5282253	1955
site.02.subj.0457.lab.235066-14.iso.1	-2	NA	-3.06	-6.06	1	1	-5.32	1	-2	-1	NA	-4.06	-4.06	ERS5298653	11007
site.06.subj.06TB_1360.lab.06MIL2634.iso.1	-1	NA	NA	-5.06	0	0	-4.32	2	-1	-1	NA	-4.06	NA	ERS5318665	30891
site.08.subj.02TB0742.lab.18743.iso.1	-1	-5.06	NA	-6.97	NA	NA	1.68	NA	-2	NA	NA	-4.06	NA	ERS5320755	32747
site.08.subj.02TB1492.lab.21233.iso.1	-1	NA	-3.06	-6.97	NA	NA	1.68	1	-2	NA	NA	-4.06	-3.06	ERS5320918	32910
site.02.subj.1081.lab.2014184063.iso.1	-2	-6.06	-4.06	-6.06	0	NA	-5.32	0	-2	-3.06	-3.06	-4.06	-4.06	ERS5301255	15154
site.05.subj.LR-2219.lab.FN-00282-17.iso.1	-2	-5.06	-5.06	-6.97	0	0	-5.32	1	-1	-1	-2	-4.06	-4.06	ERS5303574	30804
site.05.subj.PTAN-0207.lab.TAN-173.iso.1	-2	-4.06	NA	-6.06	1	1	-4.32	1	-1	-2	-2	-4.06	-4.06	ERS1987227	696
site.04.subj.01266.lab.800224.iso.1	-2	-6.06	-4.06	NA	1	0	-5.32	1	-1	-1	-2	-4.06	-4.06	ERS5283076	13042
site.10.subj.YA00022118.lab.YA00022118.iso.1	-2	-6.06	NA	-6.06	3	3	-1.32	1	NA	-2	-1	2	3	ERS5297995	2903
site.06.subj.13340.lab.06MIL2175.iso.1	-1	-5.06	-4.06	-6.06	3	2	3.68	2	NA	-1	-2	2	4	ERS6420816	26976
site.04.subj.00416.lab.705771.iso.1	-2	-3.06	-4.06	NA	0	0	-4.32	1	-1	-1	NA	-4.06	NA	ERS5281683	1477
site.03.subj.T8457.lab.IML00156.iso.1	-1	-5.06	-3.06	-6.06	-1	0	-4.32	1	-2	-1	NA	-4.06	-5.06	ERS5319155	15540
site.05.subj.PSLM-0819.lab.SLM-082.iso.1	-2	-5.06	-4.06	-6.06	3	4	0.68	1	0	NA	-1	2	3	ERS3372089	11900
site.05.subj.LS-1557.lab.SJ-01601-19.iso.1	-1	-4.06	NA	NA	NA	NA	-4.32	NA	-1	-1	-1	-4.06	-3.06	ERS5302770	28340
site.05.subj.CA-1473.lab.CO-03323-19.iso.1	-2	-4.06	-4.06	-6.97	0	1	-5.32	1	-1	-1	-1	-4.06	-4.06	ERS5302777	28451
site.06.subj.JHL_0068-14.lab.06MIL0291.iso.1	-2	-4.06	NA	-6.06	NA	-1	1.68	2	-1	-1	-3.06	-3.06	NA	ERS2394816	3510
site.05.subj.LR-2200.lab.FN-02177-16.iso.1	-2	-5.06	-5.06	NA	1	0	1.68	2	-1	0	-1	-4.06	-4.06	ERS5303555	30785
site.08.subj.02TB1029.lab.19534.iso.1	-1	-5.06	-4.06	-6.97	NA	0	NA	0	-2	-2	NA	-4.06	-5.06	ERS5320781	32773
site.10.subj.YA00025292.lab.YA00025292.iso.1	-2	-6.06	-4.06	-6.06	3	3	-0.32	0	-2	-2	-2	2	3	ERS5298011	2919
site.05.subj.LS-1425.lab.SJ-01344-19.iso.1	-2	-4.06	NA	-5.06	NA	0	1.68	1	-1	-1	NA	-4.06	-4.06	ERS5302763	28333
site.10.subj.YA00089265.lab.YA00089265.iso.1	-1	-5.06	-4.06	-6.06	NA	NA	-4.32	0	-1	-2	-2	-4.06	-4.06	ERS6402991	14440
site.04.subj.00023.lab.632635.iso.1	-2	NA	NA	-6.06	NA	0	-5.32	0	-1	NA	-2	-4.06	-4.06	ERS5281224	1018
site.03.subj.BOR-13963-16.lab.13963-16.iso.1	0	-6.06	-4.06	NA	2	4	1.68	1	-3.06	NA	-4.06	-4.06	-3.06	ERS5312390	26105
site.05.subj.PMOP-0625.lab.MOP-189.iso.1	-2	-5.06	-4.06	-6.06	NA	-1	0.68	0	-1	-2	-2	NA	3	ERS3371659	10190
site.03.subj.BOR-6855-15.lab.6855-15.iso.1	-2	-6.06	-4.06	-6.06	2	-1	NA	2	-2	-3.06	-3.06	NA	NA	ERS5312378	26093
site.05.subj.CA-0633.lab.CO-12308-18.iso.1	-1	NA	NA	-6.97	1	NA	-5.32	0	NA	NA	NA	2	4	ERS5302439	25816
site.06.subj.06TB_0919.lab.06MIL1914.iso.1	-1	-2	-2	NA	NA	NA	NA	2	-1	0	-2	-4.06	NA	ERS5318535	26731
site.05.subj.CA-1188.lab.CO-00825-19.iso.1	-1	-4.06	-4.06	-6.97	1	1	-4.32	1	-1	-1	-1	-4.06	-2	ERS5302344	25721
site.04.subj.00449.lab.711640.iso.1	-2	-6.06	-4.06	-6.06	2	1	1.68	0	1	-2	NA	2	3	ERS5281969	1678
site.06.subj.06TB_0990.lab.06MIL1985.iso.1	-2	-5.06	NA	-5.06	3	4	3.68	0	3	-2	2	2	4	ERS5319895	26799
site.02.subj.0928.lab.22A163.iso.1	4	-4.06	-3.06	-6.06	4	4	1.68	5	4	0	3	2	3	ERS5301026	14072
site.04.subj.00050.lab.633275.iso.1	4	-6.06	-4.06	-6.06	4	0	0.68	5	2	-3.06	1	2	3	ERS5281234	1028
site.05.subj.PMFR-0677.lab.MFR-061.iso.1	-1	-6.06	-4.06	-6.06	0	0	1.68	1	-2	-1	-2	2	3	ERS3371950	11761
site.03.subj.GB-82630040.lab.82630040.iso.1	-2	-5.06	-4.06	-6.06	NA	0	-5.32	1	-1	-1	-1	-4.06	-4.06	ERS5312699	26414
site.04.subj.00490.lab.21659.iso.1	4	-6.06	-4.06	-6.06	3	-1	1.68	5	NA	NA	NA	2	3	ERS5281257	1051
site.10.subj.YA00068738.lab.YA00068738.iso.1	-2	-5.06	-4.06	-6.06	NA	3	-0.32	1	NA	NA	-2	-4.06	-4.06	ERS6402934	14383
site.05.subj.LR-2241.lab.FN-00702-18.iso.1	-2	NA	NA	-6.97	0	0	-4.32	1	-1	NA	NA	-4.06	NA	ERS5303195	28888
site.06.subj.13303.lab.06MIL2132.iso.1	-1	-3.06	NA	NA	NA	NA	NA	2	-1	NA	-2	-4.06	-4.06	ERS6420781	26938
site.02.subj.0297.lab.2014235072.iso.1	-1	-5.06	-4.06	-6.06	NA	0	-4.32	1	-1	-1	-2	-4.06	-3.06	ERS5298656	11010
site.05.subj.CA-0886.lab.CO-14608-18.iso.1	-2	-5.06	-5.06	-6.97	1	1	-5.32	1	-1	-1	-2	-4.06	-5.06	ERS5302111	25488
site.10.subj.YA00040372.lab.YA00040372.iso.1	-2	-3.06	NA	-6.06	0	1	-4.32	1	-2	-1	-3.06	-4.06	-3.06	ERS5297959	2867
site.03.subj.GB-83420030.lab.83420030.iso.1	-2	-6.97	-5.06	-6.97	-1	0	-4.32	1	-2	-2	-3.06	-4.06	-4.06	ERS5312526	26241
site.10.subj.YA00105874.lab.YA00105874.iso.1	-2	-4.06	-3.06	-6.06	1	1	-4.32	1	-1	NA	NA	-4.06	-3.06	ERS6403123	15381
site.05.subj.PTAN-0239.lab.TAN-523.iso.1	-2	-5.06	-4.06	-6.06	2	0	-0.32	1	-2	NA	NA	NA	3	ERS1987259	728
site.06.subj.JHL_0054-14.lab.06MIL0172.iso.1	0	-4.06	-3.06	-6.06	3	NA	1.68	1	NA	-1	2	-1	3	ERS2394710	3404
site.03.subj.BOR-14830-14.lab.14830-14.iso.1	-2	-6.06	NA	NA	NA	NA	NA	NA	NA	NA	NA	-4.06	NA	ERS5312376	26091
site.10.subj.YA00073610.lab.YA00073610.iso.1	-2	-4.06	-4.06	-6.06	NA	-1	-5.32	1	NA	-2	NA	-4.06	-4.06	ERS6402983	14432
site.04.subj.00722.lab.708438.iso.1	-2	-6.06	-4.06	-6.06	NA	0	-4.32	0	-1	-1	-2	-4.06	-4.06	ERS5281920	1629
site.08.subj.02TB2363.lab.26521.iso.1	-2	-6.06	NA	-6.06	-1	-1	-5.32	0	-3.06	NA	-4.06	-4.06	-4.06	ERS5319471	15874
site.03.subj.T6473.lab.IML-00100.iso.1	-2	-5.06	-4.06	-6.97	-1	0	-4.32	1	-1	-1	-2	-4.06	-5.06	ERS5319101	15486
site.04.subj.01522.lab.729771.iso.1	-2	-2	-3.06	NA	NA	0	NA	0	-1	NA	-3.06	2	3	ERS5282781	10745
site.03.subj.GB-82650003.lab.82650003.iso.1	-1	-4.06	-4.06	-6.97	NA	1	-4.32	1	-1	-1	-3.06	-4.06	-3.06	ERS5312502	26217
site.06.subj.JHL_0100-14.lab.06MIL0428.iso.1	-2	-6.06	-4.06	-6.06	2	0	1.68	1	-2	NA	-4.06	2	3	ERS2394938	3632
site.02.subj.0547.lab.242299-14.iso.1	-2	-4.06	-3.06	-6.06	0	1	-4.32	1	-2	-1	NA	2	3	ERS5300755	12612
site.14.subj.2738.lab.2738.iso.1	0	-1	NA	-6.06	0	-1	-4.32	1	NA	NA	NA	-4.06	-1	ERS5304067	16780
site.06.subj.06TB_1262.lab.06MIL2626.iso.2	-1	-4.06	NA	NA	2	0	-4.32	2	-1	-1	-2	-4.06	NA	ERS5318657	30883
site.04.subj.00750.lab.709373.iso.1	-2	-4.06	NA	-5.06	NA	0	-5.32	1	-1	NA	NA	-4.06	-4.06	ERS5281948	1657
site.06.subj.06TB_0048.lab.06MIL0509.iso.1	-2	NA	-4.06	-6.06	NA	NA	NA	0	NA	NA	NA	-4.06	NA	ERS5318468	26618
site.05.subj.CA-0040.lab.CO-05994-18.iso.1	-2	-5.06	-4.06	-6.06	0	-1	-5.32	1	NA	-2	-2	-4.06	-4.06	ERS5301870	16097
site.04.subj.01124.lab.722082.iso.1	-2	-6.06	-4.06	-6.06	0	-1	-5.32	0	-2	-3.06	-4.06	-4.06	-4.06	ERS5282519	10483
site.02.subj.0921.lab.22A156.iso.1	-2	-5.06	NA	NA	2	1	1.68	0	-2	-1	-2	2	3	ERS5301019	14065
site.20.subj.SCH8352577.lab.YA00134597.iso.1	-1	-4.06	NA	NA	NA	0	-4.32	1	NA	NA	NA	-4.06	NA	ERS6421608	28374
site.05.subj.PTAN-0163.lab.TAN-486.iso.1	-2	-5.06	-4.06	-6.06	0	0	-5.32	2	-1	-1	-2	-4.06	-4.06	ERS1987183	652
site.03.subj.T1399.lab.T1399.iso.1	-2	-6.06	-4.06	-6.06	1	1	0.68	0	-2	-2	NA	-4.06	-3.06	ERS5319110	15495
site.05.subj.LS-0730.lab.LS-10352-18.iso.1	-2	-6.06	-5.06	-6.97	0	0	-4.32	1	-2	-2	-3.06	-4.06	-5.06	ERS5302048	25124
site.05.subj.LS-1028.lab.MA-02370-18.iso.1	-2	-4.06	-4.06	-6.97	0	0	-4.32	1	-1	-2	-1	-4.06	-3.06	ERS5302568	25945
site.05.subj.LS-0952.lab.MA-07702-18.iso.1	-1	-5.06	NA	-6.97	NA	-1	-5.32	2	-1	-1	NA	-4.06	-5.06	ERS5303414	30644
site.05.subj.LS-0837.lab.LS-10614-18.iso.1	-1	-5.06	-4.06	-6.06	4	NA	1.68	2	NA	0	NA	-3.06	4	ERS5302247	25624
site.05.subj.LS-0665.lab.LS-09824-18.iso.1	-2	-5.06	-4.06	NA	0	-1	-4.32	NA	NA	NA	NA	-4.06	-4.06	ERS5302216	25593
site.05.subj.LS-1255.lab.MA-00212-19.iso.1	-2	-4.06	-4.06	NA	0	0	-4.32	2	NA	NA	-1	-4.06	-3.06	ERS5302497	25874
site.02.subj.0200.lab.2013221211.iso.1	-1	-5.06	-3.06	-6.06	1	0	0.68	1	4	0	3	-1	2	ERS5300551	11361
site.05.subj.PSLM-0785.lab.SLM-042.iso.1	4	-5.06	-4.06	-6.06	3	1	1.68	5	1	-1	1	1	3	ERS3372058	11869
site.08.subj.05TB43003.lab.1783.iso.1	-2	-6.06	-4.06	-6.06	-2	NA	-5.32	0	-2	-2	-4.06	-4.06	-4.06	ERS5317237	11932
site.03.subj.GB-81950140.lab.81950140.iso.1	-2	-6.06	-5.06	-6.97	1	-1	0.68	1	1	-3.06	NA	1	4	ERS5320319	31260
site.04.subj.00558.lab.706145.iso.1	4	-6.06	-3.06	-6.06	4	4	1.68	5	4	NA	3	2	3	ERS5281706	1498
site.04.subj.01402.lab.734038.iso.1	-2	-5.06	-4.06	-5.06	4	4	1.68	0	NA	NA	NA	2	3	ERS5283035	13001
site.03.subj.GB-83740052.lab.83740052.iso.1	-2	-6.06	-4.06	-6.97	0	0	-4.32	0	-2	-2	-3.06	-4.06	-5.06	ERS5312575	26290
site.05.subj.PTAN-0251.lab.TAN-579.iso.1	-1	-4.06	-4.06	-6.06	NA	1	-4.32	1	-1	-1	-2	-4.06	-4.06	ERS1987271	740
site.04.subj.00442.lab.632996.iso.1	-2	-4.06	NA	-5.06	3	0	1.68	NA	3	0	1	2	3	ERS5281340	1134
site.05.subj.CA-0107.lab.CO-07382-18.iso.1	-2	-5.06	-4.06	-6.06	NA	-1	-4.32	1	-1	-1	-2	-4.06	-5.06	ERS5301926	16153
site.05.subj.PMK-0939.lab.MK-0501.iso.1	-2	-5.06	-4.06	-6.06	0	2	-2.32	NA	-1	NA	-2	NA	3	ERS3371833	11644
site.05.subj.PSRO-0909.lab.SRO-608.iso.1	-2	-5.06	-4.06	-6.06	3	0	0.68	0	-1	-1	-2	1	3	ERS3371784	11595
site.10.subj.YA00128289.lab.YA00128289.iso.1	-1	-6.97	NA	NA	NA	NA	NA	NA	NA	NA	NA	-4.06	-5.06	ERS6422038	25348
site.10.subj.YA00038970.lab.YA00038970.iso.1	-2	NA	-4.06	-6.06	0	-1	-5.32	1	-2	-1	-2	-4.06	-4.06	ERS5297913	2821
site.05.subj.PTAN-0206.lab.TAN-172.iso.1	-2	-4.06	-4.06	-6.06	1	1	-5.32	1	-1	-1	-1	-4.06	-4.06	ERS1987226	695
site.10.subj.YA00038760.lab.YA00038760.iso.1	-2	-4.06	-4.06	-6.06	1	0	-4.32	1	-1	-2	-2	-4.06	-3.06	ERS6402771	14220
site.05.subj.LR-2293.lab.FN-00272-16.iso.1	-2	-6.97	-5.06	NA	NA	-2	0.68	0	-1	-2	NA	-3.06	NA	ERS5303051	28744
site.14.subj.3398.lab.3398.iso.1	-2	NA	-4.06	-6.06	0	-1	1.68	0	-2	-2	-3.06	-4.06	-5.06	ERS5304085	16798
site.10.subj.YA00002425.lab.YA00002425.iso.1	-2	-5.06	-4.06	-6.06	0	1	-4.32	1	-2	-1	-2	-4.06	-3.06	ERS5298155	3063
site.02.subj.0165.lab.2013232011.iso.1	-2	-5.06	-4.06	-6.06	0	0	1.68	0	-2	-1	-2	-4.06	-4.06	ERS5300590	11400
site.08.subj.05TB41016.lab.1860.iso.1	-1	-6.06	-4.06	-6.06	0	4	-3.32	1	-2	NA	-4.06	-4.06	-4.06	ERS5317296	11992
site.03.subj.GB-93140098.lab.IML-01886.iso.1	-2	-6.06	-5.06	-6.97	0	-1	-5.32	0	-2	-3.06	NA	-4.06	-5.06	ERS5320460	31401
site.04.subj.01507.lab.726918.iso.1	-2	-5.06	-4.06	NA	1	1	-4.32	0	-1	-1	-1	-4.06	-3.06	ERS5282671	10635
site.04.subj.00881.lab.717007.iso.1	-2	-5.06	NA	NA	NA	3	NA	1	NA	NA	NA	-4.06	-4.06	ERS5282210	1919
site.06.subj.06TB_0860.lab.06MIL1808.iso.1	-1	NA	-4.06	NA	NA	2	-2.32	NA	NA	NA	NA	2	4	ERS5318462	16598
site.06.subj.A43811.lab.06MIL1379.iso.1	-1	-4.06	NA	NA	-1	NA	NA	NA	NA	-1	NA	-4.06	NA	ERS5319802	31654
site.06.subj.06TB_0454.lab.06MIL1132.iso.1	5	-5.06	NA	NA	NA	1	1.68	5	-1	NA	NA	2	4	ERS5318901	31532
site.06.subj.NHM_0323-14.lab.06MIL0452.iso.1	-2	-6.06	-4.06	-6.06	NA	0	1.68	0	-3.06	-3.06	-4.06	0	3	ERS2394961	3655
site.06.subj.SSM_0161-14.lab.06MIL0376.iso.1	-1	-5.06	-3.06	-6.06	3	0	1.68	1	-1	-2	NA	2	3	ERS2394895	3589
site.10.subj.YA00125856.lab.YA00125856.iso.1	-2	-5.06	NA	-6.06	0	0	NA	1	-1	NA	-2	-4.06	-4.06	ERS6421971	25281
site.10.subj.UH01302806.lab.UH01302806.iso.1	5	-2	0	NA	3	NA	3.68	5	2	-1	1	1	4	ERS6403366	29357
site.05.subj.PSLM-0786.lab.SLM-044.iso.1	4	-5.06	-3.06	-6.06	NA	4	1.68	5	NA	NA	-1	2	3	ERS3372059	11870
site.08.subj.23TB03-252.lab.2211.iso.1	-2	-6.97	-5.06	-6.97	-1	0	-4.32	0	-2	-3.06	-3.06	-4.06	-5.06	ERS5317489	12200
site.05.subj.LS-1516.lab.MA-00568-19.iso.1	-2	-5.06	-5.06	-6.97	0	1	-5.32	1	-1	NA	-1	-4.06	-4.06	ERS5302713	28283
site.08.subj.05TB11037.lab.24558.iso.1	-2	-6.06	-4.06	-6.06	-1	0	0.68	0	-2	-3.06	-3.06	-4.06	-4.06	ERS5317724	12450
site.08.subj.02TB1417.lab.19775.iso.1	-1	-6.06	-4.06	-6.97	3	0	0.68	1	2	-1	2	2	4	ERS5320787	32779
site.06.subj.06TB_0959.lab.06MIL1954.iso.1	-1	-5.06	NA	-6.06	3	NA	1.68	NA	4	-1	3	-3.06	NA	ERS5319866	26770
site.03.subj.UA22-2017.lab.UA22-2017.iso.1	-2	-6.06	-4.06	-6.06	NA	NA	1.68	0	-3.06	-2	-4.06	NA	3	ERS5312470	26185
site.02.subj.1137.lab.2014185065.iso.1	-2	-4.06	-4.06	-6.06	0	-1	-4.32	0	-2	-2	-3.06	-4.06	-4.06	ERS5301310	15209
site.04.subj.00748.lab.22319.iso.1	-2	-6.06	-4.06	-4.06	1	0	0.68	0	NA	-1	NA	-4.06	-4.06	ERS5281262	1056
site.03.subj.DS-141.lab.IML-01262.iso.1	-2	-6.97	-5.06	-6.97	0	1	-4.32	1	-2	NA	NA	-4.06	-4.06	ERS5320155	30283
site.02.subj.0136.lab.22A091.iso.1	-1	-4.06	-3.06	-6.06	NA	4	1.68	1	NA	NA	NA	2	3	ERS5300711	11521
site.05.subj.PSLM-0768.lab.SLM-021.iso.1	4	NA	-4.06	-6.06	3	4	1.68	5	0	-1	0	-4.06	-1	ERS3372041	11852
site.06.subj.06TB_1364.lab.06MIL2639.iso.1	-2	NA	NA	-5.06	2	NA	1.68	1	2	NA	1	2	4	ERS5318669	30895
site.20.subj.SCH8505059.lab.YA00134944.iso.1	-2	-4.06	NA	-6.97	NA	NA	-4.32	1	-1	0	NA	-4.06	-5.06	ERS6421648	28419
site.08.subj.05TB12013.lab.24029.iso.1	-2	-5.06	-4.06	-6.06	NA	2	1.68	0	-3.06	NA	NA	-4.06	-4.06	ERS5317711	12437
site.05.subj.PTAN-0407.lab.TAN-697.iso.1	-1	-4.06	-4.06	-6.06	1	0	-5.32	1	-1	NA	NA	-4.06	-3.06	ERS1987427	896
site.04.subj.00481.lab.704487.iso.1	-2	-4.06	-2	NA	2	4	1.68	NA	2	0	NA	2	3	ERS5281612	1406
site.03.subj.T8558.lab.IML00161.iso.1	-2	-6.06	-4.06	-6.97	-1	1	-4.32	0	-2	NA	-3.06	-4.06	-4.06	ERS5319159	15544
site.05.subj.PTAN-0350.lab.TAN-374.iso.1	-1	-4.06	-4.06	-6.06	1	0	-5.32	1	-1	-1	-1	-4.06	-4.06	ERS1987370	839
site.03.subj.T7617.lab.IML00129.iso.1	-2	-6.97	-4.06	-6.97	1	0	0.68	1	-3.06	-2	-4.06	2	4	ERS5319130	15515
site.08.subj.02TB2862.lab.26730.iso.1	-2	-6.06	NA	-6.06	NA	-1	-5.32	0	-3.06	-5.06	-4.06	-4.06	-4.06	ERS5319532	15935
site.08.subj.02TB1266.lab.19777.iso.1	-1	NA	NA	-6.97	NA	NA	1.68	1	-2	NA	NA	-4.06	NA	ERS5320789	32781
site.10.subj.YA00046961.lab.YA00046961.iso.1	-2	-2	NA	NA	3	NA	1.68	NA	NA	-1	3	NA	3	ERS5298066	2974
site.05.subj.LR-2246.lab.FN-00306-17.iso.1	-2	-4.06	-4.06	NA	0	4	-1.32	2	NA	-1	NA	2	4	ERS5303599	30829
site.06.subj.MHL_0156-14.lab.06MIL0152.iso.1	-1	-4.06	-2	-6.06	2	NA	0.68	0	-2	-2	-4.06	2	3	ERS2394692	3386
site.10.subj.YA00009386.lab.YA00009386.iso.1	-2	-4.06	-4.06	-6.06	0	0	-4.32	1	-2	-1	-2	-4.06	-4.06	ERS5297848	2756
site.10.subj.YA00040393.lab.YA00040393.iso.1	-1	NA	-4.06	NA	0	0	NA	2	-1	NA	-2	-4.06	NA	ERS5297851	2759
site.10.subj.YA00043356.lab.YA00043356.iso.1	-2	-3.06	NA	-6.06	NA	NA	-4.32	NA	-1	NA	NA	-2	NA	ERS5298325	10030
site.06.subj.A199.lab.06MIL1312.iso.1	-2	-6.06	-4.06	-6.06	-3.06	1	-5.32	0	-3.06	-5.06	-4.06	-4.06	-4.06	ERS5319776	31591
site.20.subj.SA00643452.lab.YA00133569.iso.1	-1	NA	NA	NA	0	NA	-4.32	1	NA	0	NA	-4.06	NA	ERS6421563	17085
site.05.subj.PTAN-0102.lab.TAN-316.iso.1	-2	-5.06	-4.06	-6.06	1	0	-4.32	1	NA	-1	-2	-4.06	-4.06	ERS1987122	591
site.05.subj.PTAN-0438.lab.TAN-149.iso.1	-1	-4.06	-4.06	-6.06	1	1	-5.32	1	-1	-1	NA	-4.06	-4.06	ERS1987458	927
site.02.subj.0359.lab.222018-14.iso.1	-2	-4.06	NA	-6.06	0	NA	-4.32	1	NA	0	-2	-4.06	-4.06	ERS5298526	10873
site.03.subj.10558.lab.IML-01015.iso.1	-2	-6.06	-4.06	-6.97	1	-1	0.68	0	-2	-2	-3.06	2	4	ERS5319692	26571
site.05.subj.LS-0947.lab.MA-07267-18.iso.1	-1	-4.06	NA	NA	0	0	-4.32	2	-1	-1	NA	-4.06	-4.06	ERS5303435	30665
site.08.subj.24TB-088.lab.2259.iso.1	0	-5.06	-4.06	-6.06	1	0	NA	1	0	-1	NA	-4.06	-4.06	ERS5317529	12243
site.06.subj.06TB_0670.lab.06MIL1608.iso.1	-1	-4.06	-4.06	NA	NA	NA	NA	NA	NA	NA	-3.06	-4.06	-5.06	ERS5318262	16398
site.04.subj.01521.lab.729857.iso.1	-2	-1	NA	-4.06	0	-1	-3.32	1	3	-1	-2	2	-1	ERS5282782	10746
site.04.subj.01389.lab.727368.iso.1	4	NA	NA	NA	4	4	1.68	5	-1	NA	-2	0	3	ERS5282695	10659
site.10.subj.TH00100328.lab.TH00100328.iso.1	-1	NA	NA	-6.97	0	1	-4.32	1	NA	NA	NA	-4.06	-2	ERS6403558	29549
site.05.subj.CA-1010.lab.CO-15886-18.iso.1	-2	NA	-5.06	-6.97	1	2	-2.32	1	-1	NA	-1	-4.06	-4.06	ERS5302173	25550
site.05.subj.LS-1600.lab.MA-01456-19.iso.1	-2	-6.06	-4.06	-6.97	0	0	NA	0	-1	-2	-2	2	4	ERS5302930	28623
site.06.subj.13376.lab.06MIL2099.iso.1	5	-4.06	-4.06	-4.06	3	NA	1.68	5	-2	NA	-3.06	2	4	ERS6420768	26908
site.06.subj.RLH_0310-14.lab.06MIL0351.iso.1	-1	-5.06	-4.06	-6.06	2	4	1.68	1	NA	-1	1	2	3	ERS2394870	3564
site.06.subj.ATH_0057-14.lab.06MIL0042.iso.1	-2	-3.06	NA	-6.06	0	0	-5.32	1	2	-1	NA	NA	1	ERS2394593	3287
site.10.subj.YA00011207.lab.YA00011207.iso.1	-2	-5.06	-3.06	-5.06	4	4	1.68	NA	-1	-2	-1	2	3	ERS5298163	3071
site.10.subj.YA00099987.lab.YA00099987.iso.1	-2	-4.06	NA	-6.06	0	-1	-5.32	1	-1	0	-2	2	4	ERS6402851	14300
site.02.subj.0187.lab.2013222155.iso.1	-2	-5.06	-4.06	-6.06	NA	0	-5.32	0	-2	NA	-4.06	-4.06	-4.06	ERS5300564	11374
site.04.subj.00445.lab.704618.iso.1	-2	NA	NA	1	4	4	1.68	NA	NA	NA	NA	2	-2	ERS5281189	983
site.05.subj.PMK-0998.lab.MK-1485.iso.1	-2	-5.06	-4.06	-6.06	2	0	0.68	0	NA	-2	NA	2	3	ERS3371892	11703
site.04.subj.01234.lab.721265.iso.1	-2	-5.06	-4.06	-5.06	0	-1	-5.32	NA	-1	-3.06	-3.06	-4.06	NA	ERS5282484	10448
site.05.subj.CA-1273.lab.CO-01604-19.iso.1	-2	NA	-4.06	-6.97	-1	1	NA	0	-2	-2	-2	-4.06	-5.06	ERS5302379	25756
site.03.subj.GB-84610046.lab.IML-01812.iso.1	-2	-5.06	-4.06	-6.97	NA	NA	-5.32	1	-1	NA	NA	-4.06	NA	ERS5320389	31330
site.10.subj.YA00089304.lab.YA00089304.iso.1	-2	-5.06	NA	NA	1	0	-4.32	2	-1	0	-1	-2	NA	ERS6403006	14455
site.08.subj.05TB11091.lab.27256.iso.1	-2	-5.06	-4.06	-6.06	-1	NA	-5.32	0	-2	-1	-4.06	-4.06	-4.06	ERS5317821	12548
site.04.subj.00551.lab.706783.iso.1	-2	NA	-4.06	NA	NA	-1	1.68	0	4	-2	3	2	3	ERS5281801	1547
site.03.subj.DR-81.lab.IML-01093.iso.1	-2	-6.06	-4.06	-6.97	3	3	4.68	0	1	-2	NA	2	4	ERS5320000	30128
site.03.subj.GB-92840013.lab.IML-01775.iso.1	-2	NA	NA	NA	NA	NA	-5.32	NA	NA	NA	NA	-4.06	NA	ERS5320353	31294
site.04.subj.00318.lab.700372.iso.1	-2	-4.06	NA	NA	NA	NA	NA	NA	NA	-1	NA	-4.06	-3.06	ERS5281420	1214
site.10.subj.XD02306320.lab.XD02306320.iso.1	-2	-4.06	NA	NA	0	2	-1.32	0	NA	NA	NA	2	NA	ERS6403219	28398
site.02.subj.1138.lab.2014185066.iso.1	-2	-5.06	-3.06	-6.06	0	0	-4.32	1	NA	-2	-2	-4.06	-4.06	ERS5301311	15210
site.05.subj.PSLM-0798.lab.SLM-057.iso.1	4	-5.06	-4.06	-6.06	3	3	1.68	5	2	-1	2	2	3	ERS3371799	11610
site.04.subj.00680.lab.713562.iso.1	-2	-6.06	-4.06	-6.06	3	NA	0.68	NA	3	NA	2	-4.06	3	ERS5282035	1744
site.05.subj.LS-0767.lab.MA-02248-18.iso.1	-2	-5.06	NA	-6.97	NA	-1	NA	0	-2	-3.06	-3.06	-4.06	NA	ERS5302550	25927
site.02.subj.0515.lab.242316-14.iso.1	-2	NA	-3.06	-6.06	0	-1	-5.32	1	NA	-1	-2	-4.06	NA	ERS5298788	11173
site.10.subj.YA00016808.lab.YA00016808.iso.1	-2	-4.06	NA	-6.06	0	0	-2.32	NA	-2	NA	-2	2	3	ERS5297915	2823
site.06.subj.06TB_0101.lab.06MIL0562.iso.1	-1	-5.06	-4.06	-6.06	NA	-1	1.68	2	-1	NA	-3.06	2	3	ERS5317899	13270
site.05.subj.PLE-0872.lab.LE-007.iso.1	-2	-5.06	-4.06	-6.06	3	0	0.68	0	NA	NA	-2	NA	3	ERS3371752	11563
site.06.subj.06TB_0979.lab.06MIL1974.iso.1	-1	NA	-3.06	NA	NA	1	1.68	NA	NA	NA	-4.06	2	4	ERS5319884	26788
site.02.subj.1017.lab.2013183185.iso.1	-2	-6.06	-4.06	-6.06	0	1	-5.32	0	-2	-3.06	NA	-4.06	-4.06	ERS5301193	15092
site.06.subj.N943.lab.06MIL1595.iso.1	-1	NA	-4.06	-6.06	-1	0	-5.32	1	-1	-2	NA	2	4	ERS5318250	16386
site.08.subj.02TB2806.lab.26603.iso.1	-2	-5.06	-4.06	-6.06	-2	-2	-5.32	0	-2	-2	-4.06	-4.06	-4.06	ERS5319497	15900
site.02.subj.0654.lab.232101-15.iso.1	-1	-4.06	-4.06	-6.06	1	NA	-4.32	2	-1	-1	NA	-4.06	-3.06	ERS5300801	12658
site.03.subj.T8389.lab.IML00154.iso.1	5	-6.06	-4.06	-6.97	1	2	1.68	5	-1	-2	-2	2	4	ERS5319153	15538
site.06.subj.AF11681.lab.06MIL1559.iso.1	-1	0	NA	NA	6	NA	NA	NA	4	NA	3	NA	NA	ERS5318215	16351
site.03.subj.DR-235.lab.IML-01159.iso.1	-2	NA	NA	-6.97	4	NA	NA	0	NA	NA	NA	NA	NA	ERS5320066	30194
site.10.subj.YA00044774.lab.YA00044774.iso.1	-2	-5.06	-4.06	-6.06	1	-1	-5.32	2	-1	NA	-3.06	-4.06	-4.06	ERS6402806	14255
site.10.subj.YA00038327.lab.YA00038327.iso.1	-2	-4.06	NA	-6.06	0	0	-4.32	2	-1	0	-2	-4.06	-4.06	ERS6402767	14216
site.08.subj.05TB41041.lab.1941.iso.1	-2	-6.06	-4.06	-6.06	0	1	-5.32	0	-2	-2	NA	-4.06	-4.06	ERS5317350	12050
site.10.subj.YA00024313.lab.YA00024313.iso.1	5	-4.06	NA	NA	NA	2	4.68	5	3	NA	2	NA	4	ERS6403686	29677
site.03.subj.T8267.lab.IML00152.iso.1	-2	-5.06	-4.06	-6.06	-1	0	-4.32	1	-1	-1	NA	-4.06	-5.06	ERS5319151	15536
site.02.subj.1162.lab.2013185487.iso.1	-2	NA	-4.06	-6.06	1	0	-5.32	0	-2	NA	-3.06	-4.06	-4.06	ERS5301333	15232
site.08.subj.DTU-114.lab.2274.iso.1	-2	-6.06	-4.06	-6.06	0	3	-1.32	0	-2	-3.06	-3.06	-4.06	-4.06	ERS5317538	12252
site.08.subj.05TB41035.lab.1906.iso.1	-1	-6.06	-4.06	-6.97	-1	1	-4.32	1	-2	-2	NA	-4.06	-3.06	ERS5317328	12027
site.05.subj.LR-2123.lab.FN-01771-15.iso.1	-2	-6.97	-5.06	NA	-2	-2	-0.32	NA	NA	-4.06	NA	NA	-5.06	ERS5303476	30706
site.03.subj.KGZ-5747-2018.lab.5747-2018.iso.1	-2	-4.06	-4.06	-6.97	0	-1	-1.32	0	2	-2	1	-4.06	-5.06	ERS5312443	26158
site.05.subj.LS-0724.lab.LS-10176-18.iso.1	-2	NA	-4.06	NA	0	3	-4.32	NA	-1	-1	-1	-4.06	-4.06	ERS5302226	25603
site.05.subj.PMOP-0587.lab.MOP-135.iso.1	-2	-4.06	-4.06	-6.06	1	0	-5.32	1	-1	-1	-1	-4.06	-4.06	ERS3371622	10153
site.05.subj.LS-1668.lab.MA-01720-19.iso.1	-2	-5.06	-5.06	-6.97	1	4	4.68	1	-1	NA	NA	-4.06	-5.06	ERS5302933	28626
site.02.subj.0479.lab.235068-14.iso.1	-2	-4.06	-4.06	-6.06	0	0	-5.32	0	NA	NA	1	-4.06	-3.06	ERS5298654	11008
site.20.subj.SA00373718.lab.YA00135772.iso.1	-2	-6.06	NA	NA	1	2	-4.32	1	NA	NA	-2	NA	NA	ERS6421801	29259
site.05.subj.CA-0901.lab.CO-15304-18.iso.1	-2	-6.06	-4.06	-6.97	2	1	1.68	0	-1	-1	-2	2	4	ERS5302139	25516
site.05.subj.PMK-0949.lab.MK-0676.iso.1	-1	-5.06	-4.06	-6.06	NA	-1	0.68	1	-1	-1	-1	-4.06	-4.06	ERS3371843	11654
site.03.subj.T8153.lab.IML00145.iso.1	-2	-6.06	-5.06	-6.97	0	-2	0.68	0	-2	-3.06	-3.06	-4.06	-5.06	ERS5319144	15529
site.08.subj.05TB31037.lab.1996.iso.1	-1	-6.06	-4.06	-6.06	1	1	-5.32	1	-1	0	-3.06	-4.06	-4.06	ERS5317378	12083
site.05.subj.LR-2304.lab.FN-00520-18.iso.1	-2	-6.06	-5.06	-6.97	0	0	1.68	0	-1	-1	-2	2	4	ERS5303185	28878
site.05.subj.LS-0934.lab.MA-02700-18.iso.1	-2	-6.06	-5.06	NA	0	NA	-4.32	1	NA	-1	-2	-4.06	-5.06	ERS5302633	26010
site.02.subj.0475.lab.235025-14.iso.1	-2	NA	-4.06	-5.06	1	0	-5.32	1	NA	-1	-2	-3.06	-3.06	ERS5298625	10978
site.04.subj.01488.lab.727799.iso.1	-2	-4.06	-4.06	NA	4	1	1.68	1	4	-1	3	2	3	ERS5282714	10678
site.05.subj.LR-2130.lab.FN-01892-15.iso.1	-1	-6.97	-5.06	NA	2	4	1.68	3	-2	-2	NA	2	4	ERS5303483	30713
site.04.subj.01466.lab.800682.iso.1	-2	-4.06	-3.06	-3.06	NA	1	0.68	0	NA	-1	-3.06	-4.06	-3.06	ERS5283181	13583
site.05.subj.PMFR-0736.lab.MFR-229.iso.1	-2	-5.06	-3.06	-6.06	0	0	1.68	0	-2	-2	-2	-4.06	-1	ERS3372010	11821
site.05.subj.LS-1610.lab.MA-03037-18.iso.1	-1	-4.06	NA	NA	NA	NA	-5.32	2	-1	NA	NA	-4.06	NA	ERS5302740	28310
site.05.subj.LS-1449.lab.LS-00481-19.iso.1	-2	-4.06	NA	NA	NA	NA	-4.32	1	-1	NA	NA	-4.06	NA	ERS5302838	28512
site.04.subj.00762.lab.714159.iso.1	-2	-6.06	-4.06	-6.06	NA	0	0.68	0	-2	-4.06	-3.06	-1	3	ERS5282068	1777
site.05.subj.PSLM-0765.lab.SLM-018.iso.1	4	-5.06	-4.06	-5.06	4	1	1.68	5	-1	-1	-2	-2	3	ERS3372039	11850
site.06.subj.SSM_0163-14.lab.06MIL0393.iso.1	-1	-4.06	-3.06	NA	3	1	1.68	1	3	-2	2	2	3	ERS2394908	3602
site.10.subj.YA00122414.lab.YA00122414.iso.1	-1	-4.06	NA	-5.06	1	-1	-4.32	1	-1	-1	NA	-4.06	-4.06	ERS6403691	29682
site.05.subj.CA-1326.lab.CO-01806-19.iso.1	-2	NA	-3.06	-6.97	-1	-1	-4.32	0	-2	-2	-2	-4.06	NA	ERS5303658	32200
site.08.subj.24TB00-058.lab.2436.iso.1	-2	NA	NA	-6.97	0	0	NA	0	-2	-2	-3.06	2	4	ERS5317666	12390
site.06.subj.D130016.lab.06MIL1349.iso.1	-2	NA	-5.06	-6.97	NA	-2	-5.32	0	-2	NA	-4.06	-4.06	-5.06	ERS5320504	31627
site.04.subj.00841.lab.708845.iso.1	-2	NA	-4.06	-6.06	NA	-1	-4.32	0	-2	-2	-4.06	-4.06	NA	ERS5281936	1645
site.03.subj.GB-90450148.lab.90450148.iso.1	-2	-6.06	-4.06	-6.97	1	0	0.68	0	-2	-2	-3.06	2	4	ERS5320329	31270
site.02.subj.0866.lab.22A100.iso.1	-2	-5.06	-3.06	-6.06	2	NA	0.68	NA	NA	-1	NA	NA	2	ERS5298489	10834
site.03.subj.GB-82420148.lab.82420148.iso.1	-2	-6.06	-5.06	-6.97	-1	0	-4.32	1	-1	-2	-2	-4.06	-4.06	ERS5312687	26402
site.06.subj.06TB_1058.lab.06MIL2137.iso.1	-1	NA	NA	NA	NA	1	NA	NA	NA	NA	NA	-4.06	NA	ERS5318599	26943
site.06.subj.06TB_1517.lab.06MIL2796.iso.1	-1	-4.06	-2	-5.06	NA	0	-4.32	1	NA	-1	NA	-4.06	-5.06	ERS5318784	31010
site.04.subj.00059.lab.634373.iso.1	-2	-6.06	NA	NA	NA	NA	NA	0	NA	NA	-4.06	-4.06	NA	ERS5281245	1039
site.05.subj.CA-1168.lab.CO-00010-19.iso.1	-1	-3.06	NA	NA	0	NA	-4.32	1	-1	0	-1	-4.06	-3.06	ERS5302302	25679
site.02.subj.0114.lab.22A068.iso.1	-2	-4.06	-3.06	-6.06	3	0	1.68	0	3	-1	3	1	3	ERS5300686	11496
site.03.subj.GB-84630102.lab.IML-01813.iso.1	-2	NA	NA	-6.97	0	-1	-4.32	0	-1	NA	-3.06	-4.06	NA	ERS5320390	31331
site.05.subj.PMFR-0740.lab.MFR-242.iso.1	4	-5.06	-4.06	-6.06	NA	-1	1.68	5	-2	-1	-2	-4.06	NA	ERS3372014	11825
site.03.subj.GB-83520074.lab.83520074.iso.1	-2	-6.06	-4.06	-6.97	0	0	-5.32	1	-1	-1	-2	-4.06	-4.06	ERS5312546	26261
site.08.subj.24TB00-039.lab.2374.iso.1	-1	NA	-3.06	-6.97	NA	NA	-5.32	NA	-2	NA	-3.06	NA	-4.06	ERS5317620	12339
site.05.subj.LS-0872.lab.MA-02640-18.iso.1	-1	-5.06	-4.06	NA	NA	NA	-5.32	1	-1	-1	-1	-4.06	-4.06	ERS5302619	25996
site.05.subj.LS-1304.lab.SJ-00374-19.iso.1	-2	-5.06	-4.06	NA	0	NA	-4.32	1	-1	NA	-1	-4.06	NA	ERS5303427	30657
site.10.subj.YA00033035.lab.YA00033035.iso.1	-2	NA	-4.06	NA	0	-1	-5.32	1	NA	NA	-2	-4.06	-3.06	ERS5298279	9984
site.05.subj.PMFR-0721.lab.MFR-188.iso.1	4	-6.06	-4.06	-6.06	4	1	0.68	5	-2	-2	-3.06	-4.06	3	ERS3371994	11805
site.04.subj.00844.lab.705588.iso.1	4	NA	-4.06	-6.06	4	4	1.68	5	NA	-2	1	1	3	ERS5281673	1467
site.04.subj.00976.lab.716294.iso.1	-2	NA	-4.06	NA	4	NA	1.68	NA	2	NA	-1	2	3	ERS5282184	1893
site.20.subj.SCH8009446.lab.YA00134164.iso.1	-1	NA	NA	NA	NA	0	-4.32	2	-1	NA	NA	-4.06	NA	ERS6421586	28352
site.02.subj.0898.lab.22A132.iso.1	-1	-4.06	NA	-6.06	3	0	1.68	1	2	-1	2	2	3	ERS5300881	13927
site.06.subj.A43956.lab.06MIL1320.iso.1	-2	-5.06	-4.06	NA	NA	1	-4.32	NA	-1	-1	-2	-4.06	-3.06	ERS5319784	31599
site.10.subj.YA00033011.lab.YA00033011.iso.1	-2	-4.06	-3.06	NA	0	0	-4.32	1	-1	-1	-2	-4.06	-3.06	ERS5298135	3043
site.03.subj.UA30-2017.lab.UA30-2017.iso.1	4	-4.06	-4.06	-6.06	1	2	1.68	5	3	-3.06	3	2	3	ERS5312462	26177
site.05.subj.PSLM-0820.lab.SLM-083.iso.1	4	-5.06	-4.06	-6.06	3	NA	0.68	5	3	-2	3	2	3	ERS3372090	11901
site.03.subj.GB-80120019.lab.IML-00745.iso.1	-2	-6.06	-4.06	-6.97	-1	1	-4.32	0	-2	-2	NA	-4.06	NA	ERS5312675	26390
site.10.subj.YA00106024.lab.YA00106024.iso.1	-2	-5.06	-4.06	-6.06	1	1	-4.32	1	NA	-1	-1	-4.06	-3.06	ERS6403168	15426
site.08.subj.02TB1875.lab.20774.iso.1	-2	NA	-4.06	-6.97	3	1	0.68	0	-3.06	NA	-4.06	-3.06	1	ERS5320856	32848
site.05.subj.CA-1463.lab.CO-03186-19.iso.1	-1	-4.06	-3.06	NA	NA	1	-5.32	1	NA	NA	-1	-4.06	-3.06	ERS5303699	32241
site.08.subj.02TB1847.lab.21267.iso.1	-1	-4.06	-3.06	-6.06	NA	1	2.68	1	-1	-1	NA	2	4	ERS5320925	32917
site.04.subj.00814.lab.708227.iso.1	-2	-6.06	-4.06	-6.06	4	4	1.68	0	NA	NA	NA	2	3	ERS5281913	1622
site.20.subj.SCH8275212.lab.YA00134214.iso.1	-1	-5.06	-4.06	NA	NA	0	-4.32	1	-1	-1	NA	-4.06	NA	ERS6421603	28369
site.06.subj.SGD_0007-14.lab.06MIL0036.iso.1	-2	-5.06	-3.06	-6.06	NA	-1	0.68	0	NA	-2	-3.06	2	3	ERS5319018	13189
site.02.subj.0669.lab.2014241041.iso.1	-2	NA	-3.06	-6.06	0	0	-4.32	2	-1	-1	-2	-4.06	-4.06	ERS5298703	11058
site.10.subj.TRL0019243.lab.TRL0019243.iso.1	-2	-5.06	NA	-6.06	0	NA	-1.32	0	-1	-1	NA	-2	3	ERS5298142	3050
site.04.subj.00747.lab.714121.iso.1	-2	NA	-4.06	-5.06	2	NA	-0.32	0	-2	-1	NA	2	3	ERS5282066	1775
site.02.subj.0134.lab.22A089.iso.1	4	-6.06	-3.06	-6.06	4	NA	1.68	5	4	-1	3	0	3	ERS5300708	11518
site.10.subj.YA00099978.lab.YA00099978.iso.1	-2	-6.97	NA	-6.97	1	2	NA	0	0	NA	0	2	4	ERS6403063	14512
site.10.subj.QA00095958.lab.QA00095958.iso.1	-2	-5.06	-3.06	-5.06	0	0	1.68	NA	-1	-1	-1	-4.06	-4.06	ERS5298079	2987
site.08.subj.05TB21131.lab.27036.iso.1	-2	-5.06	NA	-6.06	0	0	-5.32	1	NA	NA	NA	NA	NA	ERS5317813	12540
site.10.subj.YA00022346.lab.YA00022346.iso.1	-1	-4.06	-4.06	-6.06	0	1	-4.32	NA	-1	-1	-2	-4.06	-3.06	ERS5297936	2844
site.05.subj.LS-1416.lab.MA-00027-19.iso.1	-2	-5.06	-3.06	-5.06	0	-1	-5.32	1	-1	NA	NA	-4.06	-4.06	ERS5302292	25669
site.04.subj.00222.lab.633951.iso.1	-1	-4.06	NA	-5.06	3	4	1.68	3	3	-1	2	-3.06	0	ERS5281375	1169
site.06.subj.06TB_0894.lab.06MIL1889.iso.1	-1	-5.06	-3.06	NA	0	0	-4.32	2	-1	-1	-2	-4.06	-4.06	ERS5318510	26706
site.10.subj.YA00029971.lab.YA00029971.iso.1	-2	-4.06	-4.06	-6.06	1	4	1.68	0	-1	-1	-1	2	3	ERS5298261	9966
site.05.subj.CA-0923.lab.CO-15641-18.iso.1	-2	-6.06	-5.06	-6.97	0	3	-2.32	0	-1	-1	-2	2	4	ERS5302159	25536
site.02.subj.0403.lab.231007-14.iso.1	-2	-5.06	NA	-6.06	0	0	NA	1	NA	NA	NA	-4.06	-3.06	ERS5298550	10898
site.05.subj.LS-0843.lab.SJ-07798-18.iso.1	-1	-5.06	-4.06	NA	0	0	-5.32	1	-1	NA	NA	-4.06	-5.06	ERS5303443	30673
site.05.subj.CA-1444.lab.CO-02830-19.iso.1	-1	NA	-3.06	NA	0	1	-5.32	2	-1	NA	NA	-4.06	-4.06	ERS5303687	32229
site.05.subj.LS-1124.lab.LS-11219-18.iso.1	-1	NA	-4.06	-6.97	1	0	-4.32	1	0	-1	NA	-4.06	-4.06	ERS5302279	25656
site.06.subj.RLH_0318-14.lab.06MIL0379.iso.1	-1	-3.06	-3.06	-6.06	NA	2	1.68	2	-1	-1	-3.06	2	3	ERS2394898	3592
site.08.subj.02TB2730.lab.26726.iso.1	-2	-5.06	-4.06	-6.06	NA	0	-4.32	1	-1	NA	-2	-4.06	-4.06	ERS5319529	15932
site.03.subj.T5448.lab.IML-00075.iso.1	-1	-6.97	-5.06	-6.97	0	-1	0.68	NA	-2	-3.06	-3.06	2	NA	ERS5319254	15639
site.03.subj.DR-275.lab.IML-01183.iso.1	-2	-6.06	-4.06	-6.97	2	2	0.68	0	1	-2	0	1	4	ERS5320084	30212
site.05.subj.PSLM-0776.lab.SLM-031.iso.1	4	-6.06	-4.06	-6.06	4	1	0.68	5	-2	-2	-3.06	-4.06	3	ERS3372049	11860
site.10.subj.XD02001919.lab.XD02001919.iso.1	0	-4.06	NA	NA	3	3	4.68	NA	-1	NA	NA	0	NA	ERS6421905	25230
site.05.subj.LR-2155.lab.FN-00173-16.iso.1	-2	-6.06	-5.06	-6.97	3	-1	0.68	1	4	-1	3	-2	4	ERS5303508	30738
site.03.subj.T4481.lab.IML-00059.iso.1	-2	-6.06	-4.06	0	1	1	0.68	1	-2	-2	-3.06	2	4	ERS5319248	15633
site.04.subj.01254.lab.721692.iso.1	-2	NA	-4.06	NA	NA	NA	NA	0	-3.06	NA	NA	-4.06	-4.06	ERS5282863	10827
site.06.subj.06TB_0218.lab.06MIL0679.iso.1	-2	-3.06	-3.06	-6.06	NA	0	-5.32	1	-2	-2	NA	-4.06	-4.06	ERS5318022	13393
site.05.subj.LR-2152.lab.FN-00109-16.iso.1	-1	-6.06	-5.06	-6.97	3	-1	1.68	3	-1	0	-2	NA	4	ERS5303505	30735
site.03.subj.GB-82820095.lab.82820095.iso.1	-2	-6.97	-5.06	-6.97	-1	0	-5.32	0	-2	-2	-4.06	-4.06	-5.06	ERS5319969	30097
site.10.subj.YA00008563.lab.YA00008563.iso.1	-1	-5.06	-4.06	-6.06	0	NA	-4.32	2	-1	-1	-1	-4.06	-3.06	ERS5297921	2829
site.08.subj.24TB-084.lab.2345.iso.1	-2	-6.97	-4.06	-6.97	-1	NA	-5.32	0	-3.06	-1	-4.06	-4.06	-5.06	ERS5317596	12315
site.06.subj.RLH_0315-14.lab.06MIL0370.iso.1	-2	-6.06	-4.06	-6.06	3	0	0.68	0	-2	NA	-4.06	-3.06	NA	ERS2394889	3583
site.06.subj.06TB_0212.lab.06MIL0673.iso.1	-2	-6.06	-4.06	NA	NA	0	NA	1	NA	-2	-3.06	-4.06	-4.06	ERS5318016	13387
site.06.subj.IR29.lab.06MIL1853.iso.1	5	-5.06	-4.06	NA	2	NA	1.68	5	-2	NA	-3.06	2	4	ERS5319844	26670
site.03.subj.DR-283.lab.IML-01196.iso.1	-2	-5.06	-4.06	-6.97	4	0	1.68	0	1	-2	1	2	4	ERS5320097	30225
site.05.subj.PTAN-0116.lab.TAN-351.iso.1	-1	-4.06	-4.06	-6.06	1	0	-4.32	2	-1	NA	-2	-4.06	-4.06	ERS1987136	605
site.05.subj.CA-1593.lab.CO-03916-19.iso.1	-2	-4.06	-3.06	-6.06	0	-1	-4.32	1	-1	-2	-1	-4.06	-3.06	ERS5302813	28487
site.10.subj.YA00058293.lab.YA00058293.iso.1	-2	-5.06	-4.06	-6.06	NA	0	-5.32	1	-1	-2	-3.06	-4.06	-4.06	ERS6402874	14323
site.08.subj.05TB12024.lab.25595.iso.1	-2	-6.06	-4.06	-6.06	NA	NA	NA	1	NA	NA	-3.06	-2	NA	ERS5317774	12500
site.10.subj.YA00040356.lab.YA00040356.iso.1	4	-2	-1	-6.06	3	2	1.68	5	3	-1	3	2	3	ERS5297854	2762
site.05.subj.LS-0982.lab.MA-02837-18.iso.1	-2	NA	-4.06	-6.97	0	0	-5.32	NA	-1	NA	NA	-4.06	NA	ERS5302654	26031
site.08.subj.23TB03-312.lab.2221.iso.1	-2	NA	-5.06	-6.97	1	NA	-5.32	NA	-2	NA	-4.06	-4.06	-5.06	ERS5317499	12210
site.10.subj.YA00128272.lab.YA00128272.iso.1	-1	-4.06	-4.06	-6.06	0	NA	-5.32	NA	-1	-1	NA	-4.06	NA	ERS6422034	25344
site.08.subj.02TB2853.lab.26595.iso.1	-1	-5.06	NA	-6.06	0	NA	1.68	NA	NA	-1	-4.06	-4.06	-4.06	ERS5319489	15892
site.04.subj.00355.lab.701375.iso.1	-2	NA	-3.06	-5.06	0	0	-4.32	NA	NA	-1	NA	-4.06	-3.06	ERS5281466	1260
site.05.subj.PSLM-0775.lab.SLM-030.iso.1	4	-6.06	-4.06	-6.06	4	1	0.68	5	-2	-3.06	-3.06	-4.06	1	ERS3372048	11859
site.02.subj.0672.lab.2014241191.iso.1	-1	-3.06	-2	NA	2	0	-4.32	1	-1	0	NA	-4.06	-4.06	ERS5298749	11124
site.08.subj.24TB00-041.lab.2342.iso.1	-1	-5.06	-2	-6.06	0	-1	1.68	1	-1	-1	-1	-4.06	-4.06	ERS5317594	12312
site.08.subj.05TB21039.lab.23658.iso.1	-2	-6.06	-4.06	-6.06	NA	-1	0.68	1	NA	-3.06	-4.06	-4.06	-4.06	ERS5317704	12429
site.03.subj.GB-93240070.lab.IML-01832.iso.1	-2	-5.06	-4.06	-6.97	-1	NA	-4.32	1	NA	NA	NA	-4.06	NA	ERS5320409	31350
site.06.subj.SSM_0126-R.lab.06MIL0053.iso.1	-2	NA	-4.06	-6.06	-1	0	-5.32	1	-2	-2	-4.06	-4.06	NA	ERS2394603	3297
site.05.subj.PSLM-0826.lab.SLM-090.iso.1	4	-6.06	-4.06	-6.06	3	2	0.68	5	NA	NA	3	2	3	ERS3372095	11906
site.06.subj.06TB_0651.lab.06MIL1537.iso.1	-2	NA	-4.06	-6.06	2	0	NA	0	-1	-1	NA	2	4	ERS5318193	16329
site.05.subj.PPAR-0900.lab.PAR-261.iso.1	-1	-4.06	-4.06	-5.06	1	0	1.68	2	-1	-1	-2	-4.06	-4.06	ERS3371777	11588
site.02.subj.1166.lab.2013185496.iso.1	-2	NA	-4.06	-4.06	NA	1	-5.32	1	-2	NA	-3.06	-4.06	NA	ERS5301337	15236
site.05.subj.LR-2309.lab.FN-00720-18.iso.1	-1	-6.06	-5.06	-6.97	4	-1	1.68	2	-1	-1	-2	NA	4	ERS5303197	28890
site.05.subj.CA-0051.lab.CO-06210-18.iso.1	-2	-4.06	NA	-6.06	1	0	-4.32	1	NA	0	NA	-4.06	-4.06	ERS5301879	16106
site.05.subj.LS-0868.lab.MA-02599-18.iso.1	-2	-6.06	-4.06	NA	0	0	-5.32	NA	-2	-2	-3.06	-4.06	-5.06	ERS5302614	25991
site.10.subj.YA00105100.lab.YA00105100.iso.1	-2	-5.06	NA	-6.06	1	NA	-5.32	1	NA	NA	NA	-4.06	-5.06	ERS6403122	15380
site.04.subj.00202.lab.701697.iso.1	-2	-2	NA	-6.06	0	1	-4.32	NA	-1	0	NA	-4.06	-3.06	ERS5281482	1276
site.08.subj.05TB32009.lab.2031.iso.1	-1	-6.06	-5.06	NA	3	1	-5.32	1	-3.06	NA	NA	-4.06	-1	ERS5317390	12095
site.06.subj.06TB_1083.lab.06MIL2203.iso.1	-2	NA	-3.06	-4.06	0	1	-5.32	1	NA	-1	-2	-4.06	NA	ERS5318623	27002
site.05.subj.PTAN-0181.lab.TAN-534.iso.1	-2	-5.06	-4.06	-6.06	0	1	-5.32	1	NA	-1	-2	-4.06	-4.06	ERS1987201	670
site.05.subj.LS-1123.lab.LS-11106-18.iso.1	-1	NA	-4.06	-6.06	1	0	-4.32	1	-1	-1	NA	NA	-3.06	ERS5302272	25649
site.05.subj.PMOP-0542.lab.MOP-070.iso.1	-1	-5.06	-4.06	-6.06	NA	0	-5.32	1	-1	NA	-2	-4.06	-4.06	ERS3371577	10108
site.05.subj.LS-0879.lab.MA-02668-18.iso.1	-1	NA	-3.06	NA	NA	NA	NA	1	NA	0	NA	-4.06	-4.06	ERS5302627	26004
site.04.subj.00845.lab.704318.iso.1	-2	NA	-4.06	-6.06	0	-1	-4.32	0	-2	-2	-4.06	-4.06	NA	ERS5281605	1399
site.20.subj.SCH7677618.lab.YA00131097.iso.1	5	-4.06	-3.06	-6.06	3	4	4.68	5	3	-1	3	2	4	ERS6422126	25381
site.08.subj.05TB33004.lab.1770.iso.1	-1	-4.06	NA	NA	NA	NA	NA	1	-2	NA	NA	-4.06	-4.06	ERS5317228	11923
site.04.subj.01445.lab.728134.iso.1	-2	-6.06	-4.06	-5.06	2	3	1.68	0	3	NA	3	2	3	ERS5282722	10686
site.05.subj.PMOP-0492.lab.MOP-002.iso.1	-1	-6.06	-4.06	-6.06	4	4	-1.32	2	3	-1	2	-1	3	ERS3371527	10058
site.08.subj.05TB22007.lab.22486.iso.1	-2	-5.06	NA	-6.06	0	0	-4.32	0	-2	-2	-3.06	-4.06	NA	ERS5317693	12417
site.05.subj.LS-0677.lab.LS-09997-18.iso.1	-2	-5.06	-4.06	NA	NA	-1	-4.32	1	NA	-1	NA	-4.06	-4.06	ERS5302094	25170
site.02.subj.0431.lab.235049-14.iso.1	-2	-4.06	-4.06	-6.06	2	0	0.68	1	-1	-1	-3.06	-4.06	-3.06	ERS5298642	10995
site.05.subj.PMFR-0687.lab.MFR-086.iso.1	4	-6.06	-4.06	-6.06	1	0	0.68	5	-2	-1	-2	-3.06	2	ERS3371960	11771
site.05.subj.PMFR-0744.lab.MFR-252.iso.1	-2	-4.06	-4.06	-6.06	0	0	NA	1	NA	-1	-2	-4.06	-4.06	ERS3372018	11829
site.05.subj.CA-0036.lab.CO-06158-18.iso.1	-2	NA	-5.06	-6.97	-1	0	0.68	0	-2	NA	-2	-4.06	-5.06	ERS5301877	16104
site.14.subj.3657.lab.3657.iso.1	-1	-4.06	NA	NA	2	4	0.68	1	NA	NA	NA	2	4	ERS5304102	16815
site.06.subj.06TB_0938.lab.06MIL1933.iso.1	-1	-4.06	NA	NA	NA	0	-5.32	1	NA	-1	-1	-4.06	NA	ERS5318553	26749
site.02.subj.1064.lab.2013185177.iso.1	-2	-5.06	-4.06	-6.06	NA	1	NA	0	-2	NA	-3.06	-4.06	-4.06	ERS5301238	15137
site.06.subj.13286.lab.06MIL2028.iso.1	-1	-4.06	-4.06	-5.06	NA	0	-4.32	NA	-1	0	-1	-4.06	-2	ERS6420740	26840
site.05.subj.LS-1633.lab.MA-02943-18.iso.1	-2	-4.06	NA	NA	NA	1	NA	1	-2	-1	NA	-4.06	-4.06	ERS5302945	28638
site.08.subj.05TB33003.lab.1766.iso.1	-2	-4.06	NA	-6.06	-1	0	-5.32	1	-2	-1	-2	-4.06	-3.06	ERS5317225	11920
site.03.subj.BOR-8910-16.lab.9810-16.iso.1	-2	-6.06	-4.06	-6.06	0	2	0.68	0	-2	NA	-4.06	1	3	ERS5312365	26080
site.10.subj.YA00070270.lab.YA00070270.iso.1	-2	-4.06	-3.06	-6.06	1	1	-4.32	1	-1	0	-1	-4.06	-3.06	ERS6402940	14389
site.05.subj.CA-1625.lab.CO-02667-19.iso.1	-2	-6.06	-4.06	-6.97	NA	0	0.68	0	NA	-2	NA	2	4	ERS5302874	28567
site.04.subj.00950.lab.715980.iso.1	-2	-3.06	NA	NA	0	-1	NA	1	NA	NA	NA	-4.06	NA	ERS5282170	1879
site.05.subj.PMK-0921.lab.MK-0024.iso.1	-2	-4.06	-4.06	-5.06	1	4	-1.32	1	0	0	-1	NA	3	ERS3371815	11626
site.03.subj.BOR-19000032.lab.IML-01768.iso.1	-2	NA	-4.06	NA	NA	NA	NA	0	NA	NA	NA	NA	NA	ERS5320346	31287
site.03.subj.T7169.lab.IML-00117.iso.1	-2	-6.06	-4.06	-6.97	-1	-1	-0.32	0	-2	-2	-3.06	2	4	ERS5319119	15504
site.10.subj.YA00089945.lab.YA00089945.iso.1	-2	-5.06	NA	NA	0	2	-2.32	1	-1	-2	-2	-4.06	-4.06	ERS6403021	14470
site.20.subj.SA00261271.lab.YA00135100.iso.1	-1	-4.06	NA	NA	0	0	-4.32	NA	0	-1	NA	-4.06	-4.06	ERS6421775	29218
site.02.subj.0251.lab.2013241190.iso.1	-2	-3.06	-2	-6.06	0	-1	-5.32	0	-1	-1	-2	-4.06	-2	ERS5300629	11439
site.10.subj.YA00013544.lab.YA00013544.iso.1	4	-3.06	NA	-6.06	3	NA	1.68	5	2	-1	NA	2	3	ERS5298167	3075
site.05.subj.CA-0061.lab.CO-06082-18.iso.1	-2	-5.06	-4.06	-6.06	NA	-1	-4.32	0	NA	-1	NA	-4.06	NA	ERS5301873	16100
site.05.subj.PLN-0847.lab.LN-321.iso.1	-2	-5.06	-4.06	-6.06	3	1	0.68	1	-1	-1	-2	2	3	ERS3371731	11542
site.02.subj.0262.lab.2013241223.iso.1	-2	-4.06	-3.06	-6.06	0	0	-4.32	1	-1	NA	-2	-4.06	-4.06	ERS5300635	11445
site.06.subj.06TB_0452.lab.06MIL1262.iso.1	-2	-5.06	-3.06	-6.06	2	2	0.68	NA	-1	-2	-2	2	3	ERS5318474	26624
site.03.subj.GB-83350075.lab.83350075.iso.1	-2	-5.06	-4.06	-6.97	2	1	0.68	2	-2	-2	-3.06	2	NA	ERS5320323	31264
site.06.subj.06TB_0909.lab.06MIL1904.iso.1	-2	-4.06	-4.06	NA	NA	0	-5.32	0	NA	-2	NA	-4.06	NA	ERS5318525	26721
site.04.subj.00102.lab.627585.iso.1	-2	NA	-3.06	-6.06	2	3	0.68	1	2	2	1	2	3	ERS5281274	1068
site.02.subj.0618.lab.241084-14.iso.1	-2	-6.06	-4.06	-6.06	1	-1	NA	1	0	-1	1	-4.06	-4.06	ERS5298718	11075
site.06.subj.NHM_0310-14.lab.06MIL0423.iso.1	-2	-4.06	-2	-6.06	NA	0	1.68	1	-2	-2	-4.06	NA	-1	ERS2394934	3628
site.03.subj.10301.lab.IML-01003.iso.1	0	-6.06	-3.06	-6.97	2	NA	1.68	4	-2	-2	-3.06	-1	NA	ERS5319681	26560
site.03.subj.10842.lab.IML-00987.iso.1	-2	-6.06	-5.06	-6.97	1	-1	0.68	0	NA	-3.06	-4.06	2	4	ERS5319665	26544
site.05.subj.LR-2436.lab.FN-01253-16.iso.1	-2	-5.06	-5.06	-6.97	NA	1	NA	0	NA	-2	-1	2	4	ERS5303142	28835
site.20.subj.SA01524962.lab.YA00131202.iso.1	-1	-4.06	-2	NA	NA	NA	-4.32	NA	0	NA	2	-3.06	NA	ERS6422151	25407
site.10.subj.YA00133985.lab.YA00133985.iso.1	-1	-4.06	-3.06	NA	0	0	-4.32	1	-1	-1	NA	-4.06	-3.06	ERS6403429	29420
site.05.subj.LR-2328.lab.FN-01229-18.iso.1	-2	-6.06	-5.06	NA	2	0	0.68	1	-2	NA	-3.06	NA	4	ERS5303217	28910
site.04.subj.00634.lab.711911.iso.1	-1	NA	NA	-5.06	3	-1	1.68	0	3	NA	3	2	3	ERS5281980	1689
site.05.subj.LR-3092.lab.CR-01493-16.iso.1	-1	-6.06	-5.06	-6.97	0	-1	-0.32	1	-2	-4.06	NA	-1	NA	ERS5303346	29039
site.03.subj.GB-93350196.lab.IML-01822.iso.1	-2	-4.06	-4.06	-6.97	0	NA	1.68	0	-2	-2	NA	-4.06	-4.06	ERS5320399	31340
site.06.subj.RLH_0292-14.lab.06MIL0276.iso.1	-2	-4.06	NA	-6.06	2	1	1.68	1	-2	-2	-4.06	0	1	ERS2394804	3498
site.04.subj.00942.lab.715954.iso.1	4	-4.06	NA	-5.06	4	2	1.68	5	NA	-1	3	2	3	ERS5282166	1875
site.05.subj.PMOP-0630.lab.MOP-195.iso.1	4	-6.06	-4.06	-6.06	3	1	1.68	5	4	NA	3	NA	3	ERS3371664	10195
site.08.subj.02TB2220.lab.26299.iso.1	-2	-6.06	-4.06	-6.06	0	-1	-5.32	0	2	-3.06	2	-4.06	-4.06	ERS5319448	15851
site.06.subj.06TB_0014.lab.06MIL0475.iso.1	-2	NA	NA	NA	NA	1	-4.32	NA	-2	NA	-3.06	-4.06	-3.06	ERS5318119	16255
site.04.subj.00760.lab.708359.iso.1	-2	-6.06	-4.06	-6.06	-1	-2	-5.32	0	-3.06	-3.06	-4.06	-4.06	-4.06	ERS5281918	1627
site.10.subj.YA00105914.lab.YA00105914.iso.1	-1	-4.06	NA	NA	1	1	2.68	1	NA	0	NA	NA	-3.06	ERS6403135	15393
site.05.subj.CA-1227.lab.CO-01300-19.iso.1	-1	NA	-5.06	-6.97	NA	1	-4.32	1	-1	NA	-1	-4.06	-4.06	ERS5302369	25746
site.02.subj.0925.lab.22A160.iso.1	-2	NA	-4.06	-6.06	3	0	1.68	0	-1	-3.06	-4.06	1	3	ERS5301023	14069
site.05.subj.LS-0795.lab.MA-02287-18.iso.1	-2	-5.06	-4.06	-6.06	1	1	-4.32	1	-1	-1	-1	-4.06	-4.06	ERS5302558	25935
site.03.subj.GB-92340121.lab.IML-01840.iso.1	-2	-6.06	-5.06	-6.97	-1	0	-4.32	0	-2	-2	-3.06	-4.06	-5.06	ERS5320417	31358
site.02.subj.0476.lab.235028-14.iso.1	-2	-4.06	NA	-6.06	0	0	-5.32	1	-2	-2	-2	-4.06	-3.06	ERS5298628	10981
site.03.subj.IML-00141.lab.T8147.iso.1	-2	-6.97	-5.06	-6.97	NA	-2	NA	0	-3.06	-4.06	-4.06	NA	-4.06	ERS5320330	31271
site.06.subj.06TB_1017.lab.06MIL2012.iso.1	-1	-5.06	NA	NA	NA	1	-4.32	1	NA	NA	NA	-4.06	NA	ERS5318563	26825
site.10.subj.YA00089269.lab.YA00089269.iso.1	-2	-3.06	NA	NA	NA	1	1.68	1	0	-1	-1	-4.06	-2	ERS6402993	14442
site.20.subj.SCH8173483.lab.YA00131571.iso.1	-1	NA	NA	-6.06	NA	NA	-4.32	1	NA	NA	NA	-4.06	NA	ERS6422180	25436
site.03.subj.11129.lab.IML-01047.iso.1	-2	-4.06	-3.06	-6.97	2	0	1.68	0	-2	-1	-3.06	2	4	ERS5319720	26599
site.06.subj.06TB_0629.lab.06MIL1498.iso.1	-2	NA	-4.06	-6.97	-1	NA	-5.32	0	-3.06	-3.06	-4.06	-4.06	NA	ERS5318154	16290
site.20.subj.SA00329756.lab.YA00135259.iso.1	-1	-4.06	-2	-6.06	NA	NA	-4.32	1	-1	-1	-1	-4.06	-3.06	ERS6421795	29253
site.05.subj.PTAN-0295.lab.TAN-693.iso.1	-2	-5.06	-4.06	-6.06	0	0	-4.32	1	-1	NA	-1	2	3	ERS1987315	784
site.06.subj.06TB_0875.lab.06MIL1870.iso.1	-1	-3.06	NA	NA	NA	0	NA	NA	NA	-1	NA	-4.06	NA	ERS5318491	26687
site.10.subj.DH01532216.lab.DH01532216.iso.1	-2	-5.06	NA	NA	3	0	-0.32	NA	NA	NA	-2	2	4	ERS6403365	29356
site.05.subj.PSLM-0791.lab.SLM-049.iso.1	4	NA	NA	-6.06	2	4	1.68	5	-1	-1	-1	2	3	ERS3372063	11874
site.05.subj.PMK-0995.lab.MK-1465.iso.1	-1	-4.06	-4.06	-6.06	NA	4	1.68	1	-1	-1	-1	-4.06	-3.06	ERS3371889	11700
site.03.subj.T7090.lab.IML-00114.iso.1	-1	-6.06	-4.06	-6.06	2	0	0.68	2	-2	-2	-3.06	2	4	ERS5319116	15501
site.05.subj.PSLM-0845.lab.SLM-115.iso.1	4	-5.06	-4.06	-6.06	4	2	1.68	5	-1	-2	NA	NA	3	ERS3371802	11613
site.05.subj.PTAN-0456.lab.TAN-390.iso.1	-2	NA	-4.06	-6.06	1	0	-4.32	1	-1	NA	-2	-4.06	-4.06	ERS1987476	945
site.03.subj.UA8-2017.lab.UA8-2017.iso.1	-2	-5.06	-4.06	-6.06	2	4	1.68	0	-2	-2	-3.06	1	3	ERS5312484	26199
site.08.subj.24TB00-055.lab.2398.iso.1	-2	-6.06	-4.06	-6.06	-1	0	-5.32	1	-3.06	-2	-4.06	-4.06	-4.06	ERS5317640	12360
site.06.subj.A43794.lab.06MIL1386.iso.1	-2	-5.06	-5.06	-6.97	-1	0	-5.32	1	-2	-3.06	-3.06	-4.06	-4.06	ERS5319809	31661
site.05.subj.LS-0803.lab.MA-02330-18.iso.1	-2	-5.06	-5.06	-6.06	0	1	-4.32	1	-1	-2	-2	-4.06	-5.06	ERS5302562	25939
site.05.subj.PMK-0991.lab.MK-1400.iso.1	-2	NA	-4.06	-6.06	1	0	1.68	1	-1	NA	NA	-4.06	NA	ERS3371885	11696
site.10.subj.YA00024459.lab.YA00024459.iso.1	-2	NA	-4.06	-6.06	-1	NA	-5.32	1	-3.06	-2	-4.06	2	3	ERS5298223	3131
site.05.subj.PMOP-0595.lab.MOP-145.iso.1	4	-5.06	-4.06	-6.06	2	4	0.68	5	-1	-2	-2	2	3	ERS3371630	10161
site.20.subj.SCH8576461.lab.YA00134966.iso.1	-1	-4.06	-2	-5.06	0	-1	-5.32	1	-1	NA	NA	-4.06	-2	ERS6421661	28432
site.10.subj.YA00106040.lab.YA00106040.iso.1	-2	-5.06	-4.06	-6.97	NA	0	NA	NA	-2	-2	NA	-4.06	-5.06	ERS6403173	15431
site.10.subj.LA00696246.lab.LA00696246.iso.1	-2	NA	-5.06	-6.97	0	2	-2.32	0	NA	NA	2	NA	4	ERS6403089	15347
site.04.subj.00733.lab.707619.iso.1	-2	-6.06	-4.06	NA	0	0	-4.32	0	-2	-2	NA	-4.06	-4.06	ERS5281881	1590
site.03.subj.DR-320.lab.IML-01200.iso.1	-2	-5.06	-4.06	-6.97	1	2	1.68	0	2	-2	2	2	4	ERS5320101	30229
site.05.subj.LS-1433.lab.SJ-00641-19.iso.1	-2	-4.06	-5.06	NA	NA	NA	1.68	1	NA	-1	-2	-4.06	-5.06	ERS5302750	28320
site.05.subj.PTAN-0160.lab.TAN-480.iso.1	-2	-4.06	NA	-5.06	0	1	-4.32	1	-1	0	NA	-4.06	-3.06	ERS1987180	649
site.05.subj.PMOP-0622.lab.MOP-185.iso.1	-2	-5.06	-4.06	-6.06	2	0	1.68	1	-1	-1	NA	2	3	ERS3371657	10188
site.05.subj.LS-1707.lab.MA-04702-19.iso.1	-1	-5.06	-5.06	-6.06	0	4	4.68	1	NA	-1	-1	-4.06	-4.06	ERS5303086	28779
site.14.subj.4387.lab.4387.iso.1	-2	-6.06	-4.06	NA	1	1	1.68	0	-1	-1	-2	-4.06	-5.06	ERS5303937	16639
site.05.subj.CA-1002.lab.CO-14496-18.iso.1	-2	-6.06	-5.06	-6.97	NA	-1	-5.32	0	NA	NA	NA	-4.06	-4.06	ERS5302492	25869
site.04.subj.00651.lab.706834.iso.1	-2	-6.06	-4.06	-6.06	NA	NA	NA	NA	-2	-5.06	-3.06	-2	NA	ERS5281825	1558
site.04.subj.01186.lab.719603.iso.1	4	-6.06	-4.06	-5.06	3	-1	0.68	0	NA	NA	NA	2	3	ERS5282416	10380
site.08.subj.05TB11052.lab.25027.iso.1	-2	-6.06	NA	-6.06	NA	0	-5.32	0	-3.06	-3.06	-4.06	-3.06	-4.06	ERS5317749	12475
site.14.subj.4297.lab.4297.iso.1	1	NA	NA	NA	NA	NA	-4.32	1	NA	NA	NA	-4.06	-5.06	ERS5304250	16963
site.08.subj.02TB1395.lab.20180.iso.1	-2	-5.06	-4.06	-6.97	-1	-1	0.68	0	-2	-2	NA	2	NA	ERS5320812	32804
site.20.subj.SA01558862.lab.YA00135979.iso.1	-2	NA	NA	-6.97	0	1	-4.32	1	NA	-2	NA	-4.06	NA	ERS6421820	29288
site.04.subj.01313.lab.722648.iso.1	-2	-6.06	-4.06	-4.06	3	-1	-1.32	0	-2	-3.06	-3.06	NA	3	ERS5282532	10496
site.05.subj.LR-2270.lab.FN-01147-17.iso.1	-1	-5.06	-4.06	-6.06	0	4	0.68	1	-1	0	-1	2	4	ERS5303623	30853
site.03.subj.DR-91.lab.IML-01095.iso.1	-2	-5.06	-4.06	-6.97	2	3	2.68	0	2	NA	2	2	4	ERS5320002	30130
site.10.subj.YA00056567.lab.YA00056567.iso.1	-2	-4.06	-4.06	-6.06	4	0	1.68	0	2	-1	1	2	3	ERS6402862	14311
site.06.subj.06TB_1501.lab.06MIL2780.iso.1	-1	-5.06	NA	NA	0	2	-2.32	1	NA	-2	NA	-4.06	NA	ERS5318772	30998
site.10.subj.YA00089313.lab.YA00089313.iso.1	-2	-5.06	-4.06	NA	0	2	NA	1	NA	NA	NA	-4.06	-4.06	ERS6403010	14459
site.08.subj.24TB00-059.lab.2429.iso.1	-2	NA	-4.06	-6.06	NA	0	-5.32	0	-1	-2	-2	-4.06	NA	ERS5317661	12384
site.06.subj.06TB_0483.lab.06MIL1161.iso.1	-1	-4.06	NA	-3.06	2	0	0.68	NA	-1	0	-2	2	4	ERS5318072	13443
site.14.subj.4263.lab.4263.iso.1	0	-5.06	-4.06	-6.06	NA	0	NA	1	NA	-1	-2	NA	-3.06	ERS5304217	16930
site.04.subj.01387.lab.727809.iso.1	-2	-5.06	NA	NA	3	-1	0.68	0	NA	NA	NA	2	3	ERS5282715	10679
site.02.subj.1019.lab.2013183230.iso.1	-1	-4.06	-3.06	-6.06	0	-1	-2.32	1	-1	NA	-2	2	3	ERS5301194	15093
site.03.subj.GB-91520038.lab.IML-01891.iso.1	-2	NA	-5.06	-6.97	NA	-1	-4.32	1	NA	NA	NA	-4.06	NA	ERS5320465	31406
site.05.subj.PMFR-0737.lab.MFR-230.iso.1	-2	-4.06	-4.06	-6.06	0	0	-5.32	0	-2	-1	-2	2	3	ERS3372011	11822
site.05.subj.PTAN-0286.lab.TAN-678.iso.1	-1	-3.06	-4.06	-6.06	0	0	-4.32	1	-1	-1	-3.06	-4.06	-3.06	ERS1987306	775
[truncated: 8,234 more rows]
